# Supplementary material for: Fast and versatile electrostatic disc microprinting for piezoelectric elements
Source: Nat Commun. 2023 Oct 14;14:6488. doi: 10.1038/s41467-023-42159-9 (PMC10576804; doi:10.1038/s41467-023-42159-9)
Supplement: Supplementary file 6 — Source Data [file 41467_2023_42159_MOESM6_ESM.xlsx]

## Sheet: Figure 2g
Figure 2g
		Depositing distance (mm)	Voltage (kV)	Er±
		3	5	0.3
		4	5.4	0.22
		5	6.2	0.25
		6	6.9	0.31
		7	7.4	0.21
		8	7.9	0.2
		9	8.5	0.15

## Sheet: Figure 3f
Figure 3f
		Sol concentration(M)	Particles size(μm)	Er±
		0.1	0.09	0.033
		0.2	0.158	0.033
		0.3	0.227	0.044
		0.4	0.3	0.05

## Sheet: Figure 4a
Figure 4a
		2-Theta(°)	Intensity (Without electric field)	Intensity (With electric field)
		10.02	2021.7	2114
		10.04	2018.3	2168.1
		10.06	2013.7	2157.1
		10.08	2044.5	2083
		10.1	2057.2	2066.5
		10.12	2013.4	2052.4
		10.14	1962.8	2048.5
		10.16	1938.2	2089.3
		10.18	1982.4	2078.6
		10.2	1975.6	2091.6
		10.22	1996.2	2123.6
		10.24	1890.1	2061.8
		10.26	1919.3	2078.8
		10.28	1953.4	2050.5
		10.3	1950.2	2067.9
		10.32	2012.8	2046.7
		10.34	1945.4	2042.1
		10.36	1998.9	2033.6
		10.38	1933	2023.5
		10.4	1984.7	2014.1
		10.42	1913.9	2041
		10.44	1939.8	2059.8
		10.46	1848.8	1994.5
		10.48	1892.4	1976.7
		10.5	1870.7	2030.6
		10.52	1994.4	2038
		10.54	1795.7	2049.7
		10.56	1932.4	1976.8
		10.58	1864.4	2002.9
		10.6	1888.7	1906.8
		10.62	1951.9	2007.1
		10.64	1873.8	2017.1
		10.66	1935.6	1968.2
		10.68	1894.1	1898.1
		10.7	1892.6	2008.2
		10.72	1862.7	1946.7
		10.74	1867.5	1955.5
		10.76	1828.5	1991.2
		10.78	1809.8	1992
		10.8	1869.9	1954.7
		10.82	1866	1980.5
		10.84	1752.4	2026.4
		10.86	1839.7	1935.1
		10.88	1883.2	1881
		10.9	1905.6	1926.6
		10.92	1801.9	1961.5
		10.94	1807.9	1945.4
		10.96	1817.1	1860.3
		10.98	1830.1	1920.5
		11	1833	1952.6
		11.02	1798.4	1948.9
		11.04	1827.9	1905.3
		11.06	1850	1906.2
		11.08	1719.9	1857.8
		11.1	1778.3	1948.7
		11.12	1818	1927.7
		11.14	1824.5	1930.4
		11.16	1745.8	1866.6
		11.18	1746.6	1878.9
		11.2	1750.6	1868.2
		11.22	1777.4	1874.3
		11.24	1721.3	1844.8
		11.26	1791.1	1888.7
		11.28	1765.1	1842
		11.3	1708.4	1809.9
		11.32	1804.3	1826.5
		11.34	1731.8	1900.3
		11.36	1742.3	1886.2
		11.38	1775.5	1899.3
		11.4	1758.4	1885.5
		11.42	1687.8	1870.2
		11.44	1774.9	1860.7
		11.46	1710.5	1851.2
		11.48	1739.8	1825.9
		11.5	1725.8	1868.2
		11.52	1738.8	1801
		11.54	1695.3	1804.3
		11.56	1734.8	1792.7
		11.58	1691.4	1762.1
		11.6	1724.7	1784.2
		11.62	1734.3	1889.5
		11.64	1706.4	1766.7
		11.66	1743.4	1814.5
		11.68	1672.3	1776
		11.7	1643.8	1813.9
		11.72	1699.3	1764.2
		11.74	1597.9	1762.4
		11.76	1676.6	1778.7
		11.78	1649.5	1780.7
		11.8	1730.5	1776.1
		11.82	1671.8	1752.6
		11.84	1703.7	1816.6
		11.86	1658.7	1751.3
		11.88	1654.2	1711.3
		11.9	1560.2	1768.6
		11.92	1646.9	1714
		11.94	1657.2	1794.7
		11.96	1609.9	1731.6
		11.98	1650.1	1675.1
		12	1627.6	1713.5
		12.02	1632.3	1756.3
		12.04	1626.8	1750.9
		12.06	1673.2	1688.3
		12.08	1610.9	1732.1
		12.1	1616	1728
		12.12	1588.2	1718.5
		12.14	1708.7	1737.1
		12.16	1615.5	1721
		12.18	1594.8	1665.2
		12.2	1585.7	1775
		12.22	1514.7	1665.6
		12.24	1559.5	1714.2
		12.26	1606.4	1732
		12.28	1539	1724.4
		12.3	1570.1	1640.8
		12.32	1600.2	1722.6
		12.34	1570.4	1626.3
		12.36	1608	1712
		12.38	1579.8	1685.1
		12.4	1590.2	1657.7
		12.42	1518.9	1581.8
		12.44	1592.7	1640.5
		12.46	1615.5	1693.5
		12.48	1524.3	1674.4
		12.5	1580.9	1615
		12.52	1599.5	1661.5
		12.54	1571.7	1660.4
		12.56	1575.9	1593.3
		12.58	1528.3	1632.7
		12.6	1530.8	1619.2
		12.62	1545	1652.8
		12.64	1529.2	1556.5
		12.66	1522.4	1621.5
		12.68	1527	1629
		12.7	1541.3	1639
		12.72	1423.2	1641.9
		12.74	1573.9	1591.1
		12.76	1496.5	1656.8
		12.78	1490.3	1572.7
		12.8	1507.2	1594.9
		12.82	1462.4	1616.1
		12.84	1502.4	1612.7
		12.86	1479.2	1589.2
		12.88	1514.9	1535.7
		12.9	1497.4	1636.8
		12.92	1518	1590.3
		12.94	1474.6	1553
		12.96	1470.4	1602.8
		12.98	1496.5	1576.6
		13	1509.2	1537.6
		13.02	1425.9	1521.9
		13.04	1469.1	1569.6
		13.06	1432.9	1583.9
		13.08	1475.6	1587.5
		13.1	1495.7	1552.5
		13.12	1429.9	1577.6
		13.14	1422.8	1576.7
		13.16	1363.7	1579
		13.18	1416.2	1561.6
		13.2	1426.5	1539.5
		13.22	1438.7	1521.7
		13.24	1439.6	1526.7
		13.26	1426.9	1562.8
		13.28	1429.2	1511.7
		13.3	1427.9	1558.1
		13.32	1376.2	1470.4
		13.34	1325.9	1499.3
		13.36	1390.5	1528.4
		13.38	1443.1	1574.1
		13.4	1398.3	1468.4
		13.42	1433.8	1532.2
		13.44	1413.9	1522
		13.46	1421	1514.5
		13.48	1383.2	1454.4
		13.5	1373.8	1525.5
		13.52	1397.9	1507.7
		13.54	1394.1	1473.1
		13.56	1384	1521.2
		13.58	1379	1486.3
		13.6	1387.7	1455.6
		13.62	1375.5	1439.7
		13.64	1366.4	1485.4
		13.66	1378	1457.9
		13.68	1334.4	1480.6
		13.7	1367.9	1433.6
		13.72	1313.2	1443.2
		13.74	1374.2	1444.6
		13.76	1394.2	1435.5
		13.78	1313.3	1403.6
		13.8	1365	1461.3
		13.82	1394.7	1458.7
		13.84	1376.5	1423.5
		13.86	1369	1459.4
		13.88	1319.8	1404.4
		13.9	1302.8	1405.9
		13.92	1343.6	1456.8
		13.94	1343.1	1370.6
		13.96	1312.5	1436.9
		13.98	1275	1437.7
		14	1315.5	1425.5
		14.02	1274.3	1427.7
		14.04	1288.5	1446.3
		14.06	1298.1	1385.6
		14.08	1277	1450.3
		14.1	1331.3	1335.8
		14.12	1282.8	1399
		14.14	1354	1440.8
		14.16	1340.4	1395.9
		14.18	1293.8	1414.4
		14.2	1259.5	1429.6
		14.22	1272.4	1414
		14.24	1277.8	1382.1
		14.26	1287.8	1391.6
		14.28	1274.9	1338.4
		14.3	1262.4	1419.1
		14.32	1259.1	1379
		14.34	1271.8	1392.5
		14.36	1315.6	1459.5
		14.38	1287	1394
		14.4	1319.8	1343.9
		14.42	1229.2	1394
		14.44	1218.6	1395
		14.46	1217.5	1383.3
		14.48	1208.5	1381.7
		14.5	1320.9	1337.8
		14.52	1288.5	1348.3
		14.54	1258.1	1361
		14.56	1271.2	1351.8
		14.58	1250.4	1312.7
		14.6	1247.5	1332.1
		14.62	1278.2	1333
		14.64	1239.3	1361.1
		14.66	1258.3	1385.6
		14.68	1203.2	1357.2
		14.7	1225.7	1389.6
		14.72	1230.6	1307.3
		14.74	1203.5	1327.3
		14.76	1249.8	1320.3
		14.78	1229	1329.8
		14.8	1178.1	1350.8
		14.82	1190.5	1352.4
		14.84	1219.9	1308.8
		14.86	1247.5	1354.3
		14.88	1233.2	1314.6
		14.9	1249.5	1322.5
		14.92	1220.5	1384.8
		14.94	1200	1304.3
		14.96	1192.2	1320.1
		14.98	1186.8	1384.3
		15	1211.3	1375.5
		15.02	1226.9	1305.9
		15.04	1197.7	1322.6
		15.06	1199.4	1325.1
		15.08	1185.5	1275.3
		15.1	1184.3	1312.2
		15.12	1229.5	1289.2
		15.14	1184.8	1320.4
		15.16	1219.9	1218.5
		15.18	1152.2	1263
		15.2	1180	1331.7
		15.22	1166.9	1251.1
		15.24	1153.8	1283.7
		15.26	1189.5	1300.6
		15.28	1134	1217.9
		15.3	1189.9	1272.4
		15.32	1105.2	1314.2
		15.34	1125.2	1304.4
		15.36	1152.8	1318.6
		15.38	1181.5	1270.7
		15.4	1161.2	1235.6
		15.42	1127.3	1261.2
		15.44	1169.4	1316.8
		15.46	1170.3	1301.3
		15.48	1170.8	1247.2
		15.5	1147.9	1299.9
		15.52	1092.2	1254.7
		15.54	1181.7	1290.9
		15.56	1167.6	1218
		15.58	1166.5	1239
		15.6	1099.4	1310.1
		15.62	1155.8	1236.9
		15.64	1059.9	1265.5
		15.66	1148	1262
		15.68	1128.5	1233
		15.7	1184.9	1228.1
		15.72	1107.9	1236.2
		15.74	1073.3	1286.6
		15.76	1122.8	1249.9
		15.78	1162.7	1269.4
		15.8	1082.2	1209.7
		15.82	1093.5	1237.5
		15.84	1123.7	1209.3
		15.86	1154.6	1182
		15.88	1139.1	1253.4
		15.9	1105.4	1274.7
		15.92	1084.4	1213
		15.94	1120.3	1234.4
		15.96	1077.1	1244.1
		15.98	1064.5	1235.7
		16	1111.6	1200.8
		16.02	1084.6	1270.3
		16.04	1090.2	1252.6
		16.06	1108.3	1185.3
		16.08	1068.4	1223.2
		16.1	1086.2	1198.2
		16.12	1089.8	1209.7
		16.14	1047.1	1251.5
		16.16	1053	1219.4
		16.18	1072.1	1173.9
		16.2	1060.6	1209.9
		16.22	1047	1207.7
		16.24	1043.4	1198.3
		16.26	1067	1218.8
		16.28	1063.5	1185.2
		16.3	1078.1	1151.1
		16.32	1066.8	1187.8
		16.34	1072.9	1193.3
		16.36	1081.8	1221.5
		16.38	1066	1181.2
		16.4	1042.4	1221.1
		16.42	1061.9	1187.6
		16.44	1046.2	1185.5
		16.46	1097.9	1200.5
		16.48	1049.1	1156.3
		16.5	1070.7	1179.3
		16.52	1005.9	1143.8
		16.54	1048.8	1209.3
		16.56	1056	1184.5
		16.58	1020.5	1204.2
		16.6	1040.1	1162.2
		16.62	1036.2	1236.2
		16.64	1059.7	1161.5
		16.66	992	1173.2
		16.68	977.7	1187.2
		16.7	984.4	1210.4
		16.72	1019.3	1195.8
		16.74	982.1	1182.4
		16.76	1027.2	1160.6
		16.78	1069.5	1204.1
		16.8	1045.4	1201.8
		16.82	1038.8	1142
		16.84	1021.2	1152.7
		16.86	1020.3	1161.6
		16.88	971.7	1189.7
		16.9	1021.6	1150.2
		16.92	1019.1	1176.6
		16.94	1008.2	1162.2
		16.96	964.3	1178.5
		16.98	935.2	1150.6
		17	1005.1	1120
		17.02	976	1104.6
		17.04	984.5	1172.4
		17.06	1012.7	1182.1
		17.08	970.3	1071.5
		17.1	993	1158.8
		17.12	993.7	1131.4
		17.14	958.1	1116.8
		17.16	962	1185.5
		17.18	973.9	1160.8
		17.2	1003.6	1112.7
		17.22	976.2	1130.4
		17.24	1019.3	1124.9
		17.26	948.5	1169.8
		17.28	982.3	1191.9
		17.3	991.9	1150.3
		17.32	984.7	1143.6
		17.34	958.3	1072.2
		17.36	997	1190.6
		17.38	965.6	1142.1
		17.4	968	1134.8
		17.42	994	1112
		17.44	986.3	1152.8
		17.46	963	1194.7
		17.48	960.9	1143.1
		17.5	965.2	1182.5
		17.52	956.8	1134.7
		17.54	974.4	1113
		17.56	955.3	1130.1
		17.58	947.7	1142.5
		17.6	991.7	1076.4
		17.62	992	1162.1
		17.64	911.4	1102.9
		17.66	955.1	1129.1
		17.68	912	1096.1
		17.7	930.8	1119.6
		17.72	909.2	1114.2
		17.74	928.1	1129.2
		17.76	949.7	1111.2
		17.78	944.4	1143.3
		17.8	956.7	1110.4
		17.82	888.4	1108.7
		17.84	975.8	1068.2
		17.86	923.8	1163.9
		17.88	988.3	1096.8
		17.9	951.9	1135.8
		17.92	977.3	1024
		17.94	905.4	1116.8
		17.96	950.7	1132.9
		17.98	967.8	1124.4
		18	921.4	1136.9
		18.02	911.9	1102.4
		18.04	866.2	1083.1
		18.06	876.5	1141.6
		18.08	923.9	1090.3
		18.1	929.1	1111
		18.12	914.5	1086.3
		18.14	935.9	1063.7
		18.16	902.2	1107
		18.18	912	1119.3
		18.2	913.6	1117.8
		18.22	920.2	1105.1
		18.24	910.1	1056.5
		18.26	913.5	1153.4
		18.28	905	1115.3
		18.3	976	1091.1
		18.32	924.8	1132.2
		18.34	914.8	1088.1
		18.36	876.2	1135.1
		18.38	914.5	1015.1
		18.4	933	1122.9
		18.42	905.5	1105.9
		18.44	949.4	1109
		18.46	936.4	1100.7
		18.48	900.8	1127.7
		18.5	869.9	1170
		18.52	917.9	1090
		18.54	905.5	1087.3
		18.56	912.9	1089.1
		18.58	938	1110.8
		18.6	929.3	1149.2
		18.62	902.2	1084
		18.64	874.5	1098.6
		18.66	889.4	1070.7
		18.68	890.7	1098.5
		18.7	875.8	1082.3
		18.72	924.6	1091.9
		18.74	882.2	1083.1
		18.76	925.1	1079.5
		18.78	886.7	1087.2
		18.8	814.7	1159.2
		18.82	867.6	1105
		18.84	886.1	1072.3
		18.86	858.3	1053.3
		18.88	906.2	1115.4
		18.9	856.1	1087.9
		18.92	827.3	1066.3
		18.94	877.7	1077.8
		18.96	874.9	1091.9
		18.98	878.9	1102.8
		19	854.6	1073.3
		19.02	828.8	1049.9
		19.04	894.9	1082.9
		19.06	865.9	1116.3
		19.08	849.1	1055.1
		19.1	820.2	1051
		19.12	881	1062.2
		19.14	873.9	1098.4
		19.16	839.1	1091.6
		19.18	897.7	1115.2
		19.2	880.5	1044.3
		19.22	821	1082
		19.24	854.5	1100.7
		19.26	820.5	1158.6
		19.28	845.6	1061.8
		19.3	855.9	1171.5
		19.32	835.6	1111.8
		19.34	851.3	1058.9
		19.36	844.2	1108.9
		19.38	838.2	1086.9
		19.4	869.4	1084.8
		19.42	857.4	1040.4
		19.44	894.2	1046.2
		19.46	835.3	1097.8
		19.48	843.1	1079.9
		19.5	867	1082.5
		19.52	860.2	1095.3
		19.54	855.5	1095.1
		19.56	858.9	1113.3
		19.58	815.9	1061.4
		19.6	884.9	1026.1
		19.62	845.6	1100.2
		19.64	826.9	1122.1
		19.66	858.5	1033.2
		19.68	873	1084.1
		19.7	862.7	1059.5
		19.72	821.8	1127.1
		19.74	858.4	1077.4
		19.76	836.7	1080.9
		19.78	790.9	1058.7
		19.8	848.2	1118.5
		19.82	807.1	1079.3
		19.84	890.3	1065
		19.86	816.4	1047.5
		19.88	837.6	1103.4
		19.9	856.5	1074.7
		19.92	840.9	1050.8
		19.94	866.8	1053.3
		19.96	838.5	1092.4
		19.98	836.7	1085.8
		20	831.6	1056.1
		20.02	879.1	1143
		20.04	845.8	1069.6
		20.06	837.9	1142.4
		20.08	816.2	1046.8
		20.1	876.3	1118.4
		20.12	859.9	1109.7
		20.14	772.8	1102
		20.16	783.8	1076
		20.18	774.3	1063.9
		20.2	769	1073
		20.22	817.9	1062.8
		20.24	847.3	1040
		20.26	827.8	1101.3
		20.28	817.5	1040.9
		20.3	808.8	1106.4
		20.32	813.9	1075.5
		20.34	810.7	1054.9
		20.36	808.8	1158.6
		20.38	801.5	1052.2
		20.4	803.9	1090.4
		20.42	789.3	1126.5
		20.44	822	1014.1
		20.46	805.8	1102.9
		20.48	835.5	1136.5
		20.5	831.4	1130.5
		20.52	785.4	1082.1
		20.54	770.6	1112.5
		20.56	775.1	1089.3
		20.58	842.6	1114.6
		20.6	790.3	1103.1
		20.62	813.7	1132.2
		20.64	811.2	1092.8
		20.66	798.6	1095.4
		20.68	810.1	1109.1
		20.7	838.2	1113.4
		20.72	801.6	1141.6
		20.74	820.2	1178.9
		20.76	830.6	1182.8
		20.78	853.4	1180.2
		20.8	852	1205.7
		20.82	858.7	1113.8
		20.84	826.2	1210.1
		20.86	834	1244.1
		20.88	835.7	1204.3
		20.9	838.7	1204.2
		20.92	835	1214.6
		20.94	789.4	1276.1
		20.96	815.9	1244.8
		20.98	828.7	1254.6
		21	836.9	1266.3
		21.02	861.9	1291
		21.04	812.7	1312.9
		21.06	846.7	1309.6
		21.08	841.8	1410.9
		21.1	887.6	1353.7
		21.12	933.8	1373.6
		21.14	855.5	1456.8
		21.16	864.2	1504
		21.18	883.5	1548.5
		21.2	944.9	1684.8
		21.22	901.1	1756.7
		21.24	906.5	1847.2
		21.26	952.4	1976
		21.28	979.3	2105.3
		21.3	989	2239
		21.32	1037.9	2430.8
		21.34	1042.1	2599.7
		21.36	1123.5	2679.4
		21.38	1142.1	2942.4
		21.4	1160.3	3016
		21.42	1233	3175.7
		21.44	1307.2	3405.3
		21.46	1360.8	3514.8
		21.48	1366.9	3499.9
		21.5	1442.9	3682
		21.52	1554.8	3841.4
		21.54	1543.7	4043.2
		21.56	1717.9	4127.7
		21.58	1725.5	4375.9
		21.6	1863.5	4561.9
		21.62	1922.3	4628.1
		21.64	2048.7	4820.5
		21.66	2283.7	5008.8
		21.68	2276.6	5108.3
		21.7	2421.6	5122.2
		21.72	2610.4	5265.4
		21.74	2769.4	5335.8
		21.76	2875.4	5149.6
		21.78	3003.5	4876.2
		21.8	3004.7	4845.8
		21.82	2945.6	4531.2
		21.84	2947.8	4509.6
		21.86	2872.2	4205
		21.88	2796	4063.1
		21.9	2648.4	3826.3
		21.92	2529.1	3647.6
		21.94	2423	3511
		21.96	2311.7	3312.2
		21.98	2155.5	3213.9
		22	2010.3	3026.9
		22.02	1981.8	2908.1
		22.04	1909.6	2863.5
		22.06	1838.3	2637.1
		22.08	1756.8	2517.7
		22.1	1713.9	2375.5
		22.12	1555.5	2204.4
		22.14	1467	2141.8
		22.16	1406.2	1990.1
		22.18	1269.3	1927.1
		22.2	1166	1852.5
		22.22	1119.8	1777.5
		22.24	1049.4	1731.1
		22.26	1025.1	1656.7
		22.28	979.1	1622.1
		22.3	969.2	1570.5
		22.32	882.4	1496.6
		22.34	863.7	1551.5
		22.36	846.3	1512.5
		22.38	848.3	1442.1
		22.4	838.5	1434
		22.42	823.2	1442.8
		22.44	812.7	1415
		22.46	808.3	1347.6
		22.48	820.7	1302.7
		22.5	821	1313.2
		22.52	761.1	1295.7
		22.54	875.5	1295
		22.56	729.3	1285.7
		22.58	738.8	1319.3
		22.6	758.5	1330.9
		22.62	802.4	1332.6
		22.64	762.9	1334.5
		22.66	748.6	1375.8
		22.68	704.8	1344.4
		22.7	775.6	1369
		22.72	751.8	1388.5
		22.74	731.7	1341.5
		22.76	733	1334.4
		22.78	730.9	1271.5
		22.8	725.9	1202.6
		22.82	755.1	1154.5
		22.84	716	1164.2
		22.86	719.3	1086.8
		22.88	711.8	1098.2
		22.9	727.6	1068.2
		22.92	712.6	1043.5
		22.94	699.8	1071.6
		22.96	701.9	1058.1
		22.98	719.6	1057.2
		23	725.8	1035
		23.02	714.3	1083.9
		23.04	741.4	993.2
		23.06	698.6	1058.9
		23.08	755.6	1020.5
		23.1	663.2	1020.8
		23.12	695.9	1038
		23.14	706.2	1017.6
		23.16	735.5	960.6
		23.18	706.3	1032.6
		23.2	725.4	975.2
		23.22	714.4	1007.8
		23.24	695.1	1052.3
		23.26	698.3	1011.9
		23.28	705.1	1045.7
		23.3	690.4	1036.7
		23.32	674.3	995
		23.34	707.5	1019.5
		23.36	684.2	1028.5
		23.38	735.6	1010.4
		23.4	698.4	1006.9
		23.42	720	1040.8
		23.44	653.8	1011.8
		23.46	706	929.1
		23.48	661	1002
		23.5	713.4	994.2
		23.52	688.7	954.4
		23.54	673.9	954.2
		23.56	668.4	1020
		23.58	672.5	1070.6
		23.6	691.4	979.1
		23.62	693.7	975.1
		23.64	671.2	1002
		23.66	647.9	958
		23.68	698.3	984.3
		23.7	690.2	998.8
		23.72	658.3	999.7
		23.74	731.2	973.9
		23.76	667.7	989.6
		23.78	633.7	1008.3
		23.8	624.3	974.3
		23.82	663.7	959.1
		23.84	709.2	1053.6
		23.86	656.8	954.7
		23.88	680.7	978.5
		23.9	663.5	1024.8
		23.92	668.6	977.7
		23.94	675.3	961.6
		23.96	640	929.4
		23.98	698.2	971.8
		24	649.5	960.9
		24.02	651.5	969.6
		24.04	680.6	950.3
		24.06	634.8	992.1
		24.08	660.6	1001.8
		24.1	643.2	937.3
		24.12	638.5	983.2
		24.14	662.4	934.3
		24.16	675.1	954.3
		24.18	671.6	972.4
		24.2	659.6	987.2
		24.22	665.9	993.2
		24.24	667	982.2
		24.26	638.4	984.7
		24.28	659.5	1002.1
		24.3	685.4	950.8
		24.32	659	940
		24.34	635.5	945.4
		24.36	646.1	972.4
		24.38	688.8	1010.8
		24.4	682.5	984.5
		24.42	679.2	967.9
		24.44	684.8	951.7
		24.46	683.3	961.7
		24.48	641	961.4
		24.5	648.4	938.9
		24.52	673.1	999
		24.54	651.1	972.7
		24.56	625.7	970.2
		24.58	664.5	988
		24.6	665.1	986
		24.62	623.1	942.5
		24.64	634	909.9
		24.66	660.3	929.4
		24.68	605.3	960.9
		24.7	639.2	924.6
		24.72	646.2	891.8
		24.74	658.5	974.7
		24.76	611.9	987.8
		24.78	639.6	959.3
		24.8	675.3	982.6
		24.82	656.9	947.6
		24.84	672.4	942.2
		24.86	629.5	947.8
		24.88	632.7	951
		24.9	642.4	924.6
		24.92	647.8	935.8
		24.94	646.4	949.7
		24.96	635	939.9
		24.98	652.7	992.4
		25	631.1	971.8
		25.02	599.2	929.1
		25.04	617.4	897.6
		25.06	626.6	910.4
		25.08	634.1	924
		25.1	642.8	939.9
		25.12	597.2	916
		25.14	644.3	921.7
		25.16	635	885.2
		25.18	638	839.2
		25.2	645	890.4
		25.22	647.5	914.1
		25.24	642.8	927.1
		25.26	627.9	948
		25.28	619.9	943.1
		25.3	627.4	943.2
		25.32	602.3	920.7
		25.34	642.3	883.5
		25.36	629.1	918.9
		25.38	590.9	902.2
		25.4	578.1	931
		25.42	593.6	889.5
		25.44	609.4	936
		25.46	605.6	932.7
		25.48	603	916.6
		25.5	597.8	917.6
		25.52	577.7	883.3
		25.54	647.7	907.8
		25.56	629.6	860.4
		25.58	613.9	945.9
		25.6	642.7	906.4
		25.62	643.8	893.1
		25.64	638	897.1
		25.66	579.5	910.3
		25.68	638.2	924
		25.7	610.4	889.8
		25.72	579.4	890.2
		25.74	634	879.9
		25.76	629.2	881.1
		25.78	595.2	889.5
		25.8	617.9	942.7
		25.82	662.7	894.1
		25.84	604.1	931.5
		25.86	571.5	899.8
		25.88	603.4	874.9
		25.9	632.5	865.8
		25.92	618	878.2
		25.94	614.7	916.5
		25.96	605.4	870.9
		25.98	555.1	894.9
		26	625.3	870.9
		26.02	617.3	863.5
		26.04	602.2	848.5
		26.06	613.6	867.1
		26.08	598.9	936.1
		26.1	617.8	885.7
		26.12	605.9	873.8
		26.14	568.4	904.5
		26.16	598.1	938.6
		26.18	607.3	869.1
		26.2	643.6	921.3
		26.22	611.8	888.9
		26.24	609.2	885.1
		26.26	612	872.8
		26.28	615.3	892.5
		26.3	618.8	877.2
		26.32	582.7	928.7
		26.34	581.1	890.9
		26.36	577.6	884.6
		26.38	578.1	879.3
		26.4	633.9	872.8
		26.42	627.4	888.2
		26.44	578.8	876.4
		26.46	562.7	890.7
		26.48	588	894.7
		26.5	586.9	858.8
		26.52	621.5	874.2
		26.54	574.9	893.3
		26.56	600.6	857.1
		26.58	630.2	879.9
		26.6	586.2	921.5
		26.62	575.6	873.7
		26.64	591.4	863.8
		26.66	576.7	870.7
		26.68	619.7	838.5
		26.7	580.9	833.2
		26.72	612	832.2
		26.74	598.3	915.1
		26.76	585.7	857.6
		26.78	575	849.7
		26.8	578.4	880.8
		26.82	546.5	884.3
		26.84	583.3	868.8
		26.86	610.4	885.8
		26.88	574.9	846.7
		26.9	628.5	885.9
		26.92	586.3	877.4
		26.94	577.3	844.9
		26.96	554.2	880.8
		26.98	595.7	920
		27	575.1	857.5
		27.02	581.1	885.8
		27.04	573	878.6
		27.06	582.8	861.4
		27.08	579.2	923.2
		27.1	598.7	852.1
		27.12	594	922
		27.14	583.4	918.5
		27.16	582.2	882.9
		27.18	585.9	914.3
		27.2	553.8	892.3
		27.22	586.2	879.4
		27.24	575.9	849.1
		27.26	583.9	940.6
		27.28	555.6	890.8
		27.3	549.8	887.4
		27.32	590.6	866.5
		27.34	563.5	930.3
		27.36	599.3	932.1
		27.38	577.1	887.2
		27.4	560	867
		27.42	600.2	908
		27.44	531.8	924.7
		27.46	590.8	867.8
		27.48	606.7	937.2
		27.5	599.3	926.5
		27.52	574.3	910.7
		27.54	554	906.6
		27.56	584.8	895.7
		27.58	605.5	952.6
		27.6	558.4	919.5
		27.62	609.2	893.2
		27.64	592.8	896.8
		27.66	612.9	909.2
		27.68	576.1	850.9
		27.7	601.5	875
		27.72	587.6	872.7
		27.74	583	886.6
		27.76	590.2	875.6
		27.78	568.4	901.1
		27.8	601.5	930.4
		27.82	576.7	913.8
		27.84	589.7	935.7
		27.86	618.1	934.9
		27.88	581.1	932.8
		27.9	614	954.9
		27.92	613.7	932.9
		27.94	583.3	896.8
		27.96	573.6	909.6
		27.98	653.4	906.7
		28	608.8	920.5
		28.02	604.2	921.2
		28.04	616.2	945.9
		28.06	595.4	927.5
		28.08	618.9	923.9
		28.1	603.9	945.8
		28.12	565.5	989.4
		28.14	565.6	989.6
		28.16	604.1	1021
		28.18	585.1	969.3
		28.2	548	1009
		28.22	580.3	941
		28.24	564.5	968.8
		28.26	602.9	920.6
		28.28	573.3	930.1
		28.3	570.3	893.4
		28.32	535.7	881.6
		28.34	560.5	901.3
		28.36	540.3	899.5
		28.38	544.1	928.5
		28.4	570.9	891.9
		28.42	575.5	874.4
		28.44	580	884.8
		28.46	594.1	901.1
		28.48	557.8	879.9
		28.5	593.3	886.8
		28.52	575.7	897.4
		28.54	512.8	864.8
		28.56	542.7	913.8
		28.58	566.5	902.5
		28.6	584	906.1
		28.62	562.8	862.4
		28.64	583.5	927.8
		28.66	548.8	919
		28.68	578.8	895.6
		28.7	574.2	866.6
		28.72	549.2	866.8
		28.74	605.1	928.3
		28.76	593.4	891.8
		28.78	599.2	890.4
		28.8	594.4	907
		28.82	558.6	881
		28.84	552.5	883.9
		28.86	597.1	912.3
		28.88	574.8	886.8
		28.9	562	883.6
		28.92	596.2	882.4
		28.94	560.3	923
		28.96	552.3	894.3
		28.98	562.4	899.2
		29	541.6	878.9
		29.02	584.2	897.3
		29.04	558.6	877.2
		29.06	557	914
		29.08	545.5	938.2
		29.1	548.3	927.3
		29.12	529.9	883.2
		29.14	558.8	897.3
		29.16	576.9	943.4
		29.18	551.1	895.7
		29.2	562.8	880.2
		29.22	566.3	926.3
		29.24	572.4	887.7
		29.26	599.9	943.5
		29.28	532	963.7
		29.3	547.5	946.2
		29.32	551.8	997.6
		29.34	591.8	952.6
		29.36	554.8	1021.5
		29.38	606.3	982.8
		29.4	576	1026
		29.42	579	999.7
		29.44	555.1	1026.5
		29.46	623.4	1037.7
		29.48	619.1	1054.6
		29.5	627	1052.4
		29.52	603.9	1111.8
		29.54	650.3	1130.2
		29.56	639.6	1111.8
		29.58	651.2	1157.9
		29.6	617.1	1151.5
		29.62	662.8	1151.3
		29.64	663.4	1163.5
		29.66	672.1	1210.3
		29.68	692.9	1208.8
		29.7	728.3	1233.5
		29.72	668.1	1193.2
		29.74	673.6	1248.3
		29.76	714	1208
		29.78	749	1225.7
		29.8	735.6	1272.3
		29.82	725	1264.9
		29.84	757.5	1323.1
		29.86	730.6	1348.2
		29.88	742.3	1389.3
		29.9	750.5	1373.3
		29.92	684.4	1309.2
		29.94	762.5	1391.1
		29.96	741.7	1410
		29.98	777.3	1451.8
		30	815.9	1515.3
		30.02	835.1	1537.3
		30.04	808.3	1521.7
		30.06	845.1	1572.9
		30.08	857.3	1532.3
		30.1	850.9	1679.3
		30.12	880.4	1784.1
		30.14	880	1751.5
		30.16	851	1809.6
		30.18	842	1982.9
		30.2	910.2	2152.1
		30.22	914.2	2298.3
		30.24	943.7	2451.6
		30.26	985.1	2634
		30.28	996.5	2925.3
		30.3	979	3195.3
		30.32	1080.7	3451.2
		30.34	1108.8	3704.9
		30.36	1169.7	4098.4
		30.38	1177.7	4315.2
		30.4	1262.6	4722.8
		30.42	1325.9	5199.7
		30.44	1390.5	5627.8
		30.46	1525.3	6055
		30.48	1566.8	6659.9
		30.5	1678.7	7046.1
		30.52	1802.9	7432.1
		30.54	1952.4	7606.7
		30.56	2068.6	7869.4
		30.58	2183.5	8098.9
		30.6	2319.1	8392.2
		30.62	2512.6	8838.6
		30.64	2637.2	9250.6
		30.66	2759.8	10057.5
		30.68	2926.8	10736.3
		30.7	3249.1	11798.2
		30.72	3653.6	12782.1
		30.74	4147.6	14387.7
		30.76	4778.2	16159.7
		30.78	5528	17696.9
		30.8	6409.1	19505.1
		30.82	7444.4	21247.7
		30.84	8780.7	23222.4
		30.86	10005	24870.3
		30.88	11650.3	26870.4
		30.9	13152.6	28304.3
		30.92	14708.9	29605.6
		30.94	16132.7	30674.1
		30.96	17678.5	34477.4
		30.98	19019.8	31018.4
		31	20190.6	30861.2
		31.02	21017.4	29629.1
		31.04	21601.7	28092.5
		31.06	21556	26279.6
		31.08	21081.7	24166
		31.1	20331.1	22222.7
		31.12	18969.2	20333.2
		31.14	17466.5	18151.7
		31.16	15790.6	16602.3
		31.18	14089	14931.7
		31.2	12406.4	13634.1
		31.22	10674.3	12381.9
		31.24	9622.4	11412.9
		31.26	8490.6	10550.7
		31.28	7398.1	9690.6
		31.3	6575.1	9056.2
		31.32	5905.5	8552.9
		31.34	5407.3	8046
		31.36	4835.7	7646.1
		31.38	4408.6	7104.3
		31.4	4197.2	6769.2
		31.42	3841.8	6365.1
		31.44	3577.1	6023.9
		31.46	3247.3	5636.3
		31.48	3082.7	5222.7
		31.5	2841.3	4720.2
		31.52	2481.3	4417.6
		31.54	2353.2	4096.7
		31.56	2064.3	3694.2
		31.58	1910.3	3439.1
		31.6	1785	3150.1
		31.62	1602.2	2957.4
		31.64	1495.4	2730.5
		31.66	1308	2585.4
		31.68	1246.1	2484.5
		31.7	1138.1	2350
		31.72	1036	2197.7
		31.74	1024.4	2075.7
		31.76	941.4	1996.7
		31.78	929.1	1948
		31.8	856.8	1835.8
		31.82	773.1	1764.8
		31.84	762	1667.2
		31.86	776	1565.9
		31.88	753.1	1559.5
		31.9	700.7	1563.6
		31.92	717.4	1486.2
		31.94	693.5	1448.9
		31.96	645.3	1409.1
		31.98	642.2	1402.1
		32	608.1	1303.8
		32.02	609.5	1321.7
		32.04	608.6	1293.2
		32.06	604.9	1268.5
		32.08	609	1235.5
		32.1	575.5	1232.9
		32.12	578	1175.8
		32.14	540.7	1173.2
		32.16	533.1	1171.8
		32.18	556.7	1192.2
		32.2	561.7	1136.8
		32.22	559.2	1194.7
		32.24	575.8	1145.8
		32.26	542.8	1196.9
		32.28	522.2	1176.2
		32.3	532.1	1165.7
		32.32	558.9	1186.9
		32.34	503.9	1201.5
		32.36	490.4	1278.8
		32.38	523.5	1223.9
		32.4	555.1	1157.9
		32.42	507.4	1170.1
		32.44	491.6	1063
		32.46	514.7	1006.7
		32.48	489.4	997.1
		32.5	508.3	904.3
		32.52	488.1	881.5
		32.54	480.6	822.7
		32.56	505.6	797
		32.58	479.1	803.6
		32.6	463.6	830.5
		32.62	466.4	780.9
		32.64	453.6	804.4
		32.66	484.5	759.2
		32.68	503.3	762.9
		32.7	463.3	711.8
		32.72	429.7	689.4
		32.74	482.1	762.5
		32.76	449.3	742.5
		32.78	460	752.8
		32.8	446	716.2
		32.82	435.4	697.6
		32.84	455.2	722.5
		32.86	466.2	706.6
		32.88	440.3	714.7
		32.9	421.8	728.6
		32.92	442.9	731.8
		32.94	456.9	687.1
		32.96	443.6	723.4
		32.98	420.8	686.7
		33	424.4	694.6
		33.02	459.6	707.7
		33.04	424.8	694
		33.06	428.4	704.4
		33.08	441.9	674.3
		33.1	450	671.1
		33.12	446.5	692.4
		33.14	437.1	660.2
		33.16	482.7	699.1
		33.18	390	687.6
		33.2	449.1	674.7
		33.22	387.5	666.1
		33.24	431.6	655.1
		33.26	409.8	665
		33.28	398.7	697.6
		33.3	435.5	670
		33.32	451.3	636.9
		33.34	410.2	674.1
		33.36	429	633.6
		33.38	413.7	610.5
		33.4	445.4	649.8
		33.42	415.4	646.8
		33.44	420.2	638.5
		33.46	421.8	646.2
		33.48	393.9	663.1
		33.5	393.5	631.8
		33.52	431.5	684.2
		33.54	426.2	615.5
		33.56	400.9	636.9
		33.58	407	637.5
		33.6	425.4	625.1
		33.62	383.6	595.9
		33.64	374.6	611.7
		33.66	422.4	658
		33.68	396.7	639.3
		33.7	388.6	615.2
		33.72	414.6	633.1
		33.74	399.4	631.8
		33.76	416	618.4
		33.78	418.5	603.2
		33.8	421	598.6
		33.82	396.1	574.7
		33.84	393.6	611
		33.86	409.2	609.3
		33.88	424.8	627.7
		33.9	407.9	593.8
		33.92	421.9	625.8
		33.94	395.9	640.6
		33.96	405	640.1
		33.98	437.1	626.6
		34	419.4	652.7
		34.02	433.8	643.3
		34.04	421.3	630.9
		34.06	436.7	617.1
		34.08	436.8	650.8
		34.1	375.7	653.2
		34.12	419.9	611.1
		34.14	408.9	622.4
		34.16	385.5	642
		34.18	381.3	634.5
		34.2	396.3	637
		34.22	403.2	620.5
		34.24	356.2	597
		34.26	397.6	577.2
		34.28	387	614.1
		34.3	396	651.3
		34.32	386	627.1
		34.34	398.4	598.4
		34.36	384.4	654.2
		34.38	403.7	594
		34.4	409.1	601.7
		34.42	384.3	605.6
		34.44	376.1	607.8
		34.46	381.3	607.8
		34.48	367.9	576.9
		34.5	379.8	607.1
		34.52	386.3	592.8
		34.54	399.8	597.6
		34.56	381.6	590.4
		34.58	392.7	554.2
		34.6	374.4	546.5
		34.62	389.9	587.7
		34.64	357.7	564.9
		34.66	387	572.7
		34.68	332.1	606
		34.7	413.3	596.2
		34.72	390.8	570.1
		34.74	369.8	556.1
		34.76	386.6	551.1
		34.78	357	591.8
		34.8	370.7	598.8
		34.82	381.1	562.1
		34.84	361.5	579
		34.86	374.4	582.3
		34.88	362.7	534.5
		34.9	388.4	560.7
		34.92	362.5	551.3
		34.94	387.1	568.4
		34.96	382.9	574
		34.98	371.1	562.1
		35	372.4	573.5
		35.02	369	597.7
		35.04	366.5	580.7
		35.06	370	541
		35.08	364.4	561.8
		35.1	350.5	576.9
		35.12	354.3	547.1
		35.14	367.5	588.5
		35.16	367.2	561.7
		35.18	391.4	575.2
		35.2	346.2	578.3
		35.22	355.1	583.1
		35.24	389.4	598.7
		35.26	361	551.5
		35.28	346.4	548.5
		35.3	330.8	570.9
		35.32	373.1	588.2
		35.34	362.9	540.6
		35.36	369.7	538.8
		35.38	350.5	541.6
		35.4	361.9	541.4
		35.42	351	574
		35.44	330.4	544.3
		35.46	374.7	501.8
		35.48	369.4	515.7
		35.5	356	560.9
		35.52	354.1	527.1
		35.54	362.5	587.5
		35.56	353.9	536.4
		35.58	378.8	539.2
		35.6	349.2	509.5
		35.62	331	545.8
		35.64	344.9	538.5
		35.66	351.8	527.3
		35.68	351.7	541.5
		35.7	331.1	537
		35.72	328.7	533.3
		35.74	318.3	543.3
		35.76	353.8	551.2
		35.78	357.1	523.5
		35.8	354.8	556.2
		35.82	355.9	585.7
		35.84	364.7	585.6
		35.86	356.3	524.4
		35.88	346.9	546.3
		35.9	375.2	561.2
		35.92	379.5	568
		35.94	373	551.7
		35.96	337	515
		35.98	339.6	535.5
		36	379.9	556.9
		36.02	362.1	535.2
		36.04	342.1	539.5
		36.06	323.4	544.7
		36.08	328.4	495.6
		36.1	338.4	520.1
		36.12	332.5	533.7
		36.14	344.7	543.2
		36.16	339.3	522
		36.18	358	538.6
		36.2	388	527
		36.22	341.6	517.8
		36.24	337.3	515.3
		36.26	339.9	543.9
		36.28	327.3	534.9
		36.3	359.1	510.6
		36.32	349.8	532.9
		36.34	346	514.8
		36.36	357.9	544
		36.38	358.9	522
		36.4	360.2	531.9
		36.42	349	492.5
		36.44	362.4	527.5
		36.46	340.6	512.1
		36.48	326.9	506.8
		36.5	341	507.7
		36.52	370.1	555.4
		36.54	343.7	553.1
		36.56	344.7	575.1
		36.58	339.2	551.9
		36.6	361.2	567.4
		36.62	359.4	539.3
		36.64	383.6	543.9
		36.66	382.7	525.2
		36.68	374	554.1
		36.7	358.6	535.8
		36.72	327.2	539.2
		36.74	370	554.9
		36.76	367.5	531.8
		36.78	378.6	519.8
		36.8	346.4	526.3
		36.82	364.6	520
		36.84	350.6	568.4
		36.86	339.5	564.6
		36.88	374.8	537.1
		36.9	342.8	567.2
		36.92	339.4	538.8
		36.94	351.9	557.8
		36.96	349.8	594.8
		36.98	359.3	571.2
		37	367.6	568.1
		37.02	330.6	561.7
		37.04	362.7	542.9
		37.06	351.3	604.8
		37.08	356.7	577.3
		37.1	362.6	562.8
		37.12	370.9	567.2
		37.14	403.7	598.4
		37.16	384.6	566.3
		37.18	382.5	562
		37.2	359.2	608.2
		37.22	375.5	606.3
		37.24	353.4	613.8
		37.26	364.8	594.1
		37.28	354.8	592.5
		37.3	353.7	645.5
		37.32	348.6	602.6
		37.34	375.7	689.8
		37.36	368.4	670.5
		37.38	388.6	732.9
		37.4	379.5	729.7
		37.42	395	735.9
		37.44	382.5	786.3
		37.46	401.3	855.3
		37.48	415	879.7
		37.5	404.1	991.9
		37.52	411.2	967.9
		37.54	417	1002.3
		37.56	450.7	1067.8
		37.58	465.3	1046.9
		37.6	461.8	1056.3
		37.62	464.4	1067.6
		37.64	478.1	1053
		37.66	483.9	1045.4
		37.68	457.3	1112.5
		37.7	500.3	1081.5
		37.72	463	1105.2
		37.74	499.4	1176.3
		37.76	483.4	1221.1
		37.78	513.7	1260.1
		37.8	554.7	1293.6
		37.82	579.1	1409.8
		37.84	641.1	1501.3
		37.86	643.6	1584.3
		37.88	709.9	1642.4
		37.9	749.2	1725.2
		37.92	803.5	1899.5
		37.94	838.5	2000.1
		37.96	929.1	2149.9
		37.98	1006.7	2255.6
		38	1138.2	2383.5
		38.02	1244.4	2609.1
		38.04	1324.9	2693.5
		38.06	1493.5	3026
		38.08	1605.9	3228.6
		38.1	1764.6	3407.7
		38.12	1980.4	3691.2
		38.14	2105.5	4047
		38.16	2350.4	4314.8
		38.18	2665.3	4583.4
		38.2	2931.5	4826.8
		38.22	3212.9	4817
		38.24	3502	5116.1
		38.26	3799.1	5068.4
		38.28	4055.9	4964.6
		38.3	4393.5	4876.8
		38.32	4342.5	4678.7
		38.34	4414.6	4384.7
		38.36	4361.4	4126.2
		38.38	4291.9	3910.9
		38.4	3904.2	3611.6
		38.42	3668.7	3291.6
		38.44	3289.4	3020.9
		38.46	2982.9	2823.4
		38.48	2593.5	2511.7
		38.5	2224.3	2299
		38.52	1974.9	2062.6
		38.54	1717.3	2004.1
		38.56	1466.8	1884.9
		38.58	1326.1	1733.9
		38.6	1152.4	1630.3
		38.62	1047.5	1471.9
		38.64	865.9	1480.3
		38.66	787.4	1377.5
		38.68	732.9	1290
		38.7	666.8	1177.4
		38.72	584.8	1197.1
		38.74	556.8	1080.4
		38.76	556.7	1095.8
		38.78	494.7	1045.1
		38.8	474.4	1034.7
		38.82	472.9	954.2
		38.84	469.6	1009.8
		38.86	437.4	899.6
		38.88	404.9	958.3
		38.9	434.4	901.4
		38.92	382	884.8
		38.94	370.7	843.6
		38.96	375.3	806.2
		38.98	404.9	838
		39	373.5	824.2
		39.02	384.7	885.6
		39.04	373.2	878.7
		39.06	364.3	860
		39.08	377.6	899.9
		39.1	348.1	910.3
		39.12	335.1	959.8
		39.14	343.6	966.4
		39.16	366.7	930.4
		39.18	348.9	868.5
		39.2	355.2	799.7
		39.22	369.1	791.6
		39.24	360.3	756.3
		39.26	368.6	755.3
		39.28	357.5	706.3
		39.3	332.2	661.3
		39.32	358.4	625.3
		39.34	326.4	573.5
		39.36	331	568.2
		39.38	307.1	547.3
		39.4	324.8	531.1
		39.42	318.6	514.5
		39.44	315.7	543
		39.46	302.3	485.8
		39.48	346.5	513
		39.5	301.5	509.8
		39.52	319.8	518
		39.54	316.1	486.3
		39.56	316.2	453.4
		39.58	305.9	482.2
		39.6	334.7	508.5
		39.62	317.3	509.5
		39.64	325.8	440.9
		39.66	321	512.1
		39.68	309.5	498.3
		39.7	303.6	472
		39.72	306.3	471.6
		39.74	320.2	486.9
		39.76	305.2	491.1
		39.78	318.9	475.8
		39.8	308	455
		39.82	279.4	496.4
		39.84	316.5	483.5
		39.86	304.8	511
		39.88	295.5	463.2
		39.9	297	461.9
		39.92	317.1	491.1
		39.94	288.8	494.9
		39.96	308.1	475.5
		39.98	299.7	469.1
		40	295.9	469.3
		40.02	321.9	474.8
		40.04	303	481.3
		40.06	308	444.4
		40.08	300.2	468.3
		40.1	290.6	454.4
		40.12	292	427.8
		40.14	316.3	441
		40.16	341.9	432.5
		40.18	299.2	484.8
		40.2	326	473.9
		40.22	298.4	472.2
		40.24	321.2	483.2
		40.26	311.6	452.4
		40.28	298.3	462.2
		40.3	317.1	462.3
		40.32	291.6	449.9
		40.34	292.1	468.5
		40.36	303.5	476
		40.38	296.2	429.7
		40.4	278.4	466
		40.42	307.6	435.5
		40.44	315.4	441.1
		40.46	310.8	445.9
		40.48	257.9	464.6
		40.5	295.8	440.9
		40.52	284.9	458.8
		40.54	287.1	468.3
		40.56	322.6	467.3
		40.58	294.9	467.7
		40.6	306.4	463.4
		40.62	304.4	464.8
		40.64	313.1	458.9
		40.66	323.2	504.4
		40.68	277.2	449.8
		40.7	317.9	471.9
		40.72	293	440.5
		40.74	290.7	470.9
		40.76	298.2	446.6
		40.78	291.8	480.9
		40.8	299.6	456
		40.82	291.8	469.1
		40.84	308.1	457
		40.86	325.1	473.6
		40.88	303	456.7
		40.9	306.8	480.8
		40.92	293.4	458
		40.94	299.7	475.4
		40.96	305.6	458.8
		40.98	295.1	475.6
		41	286.3	431.6
		41.02	317.3	504.2
		41.04	325.4	433.6
		41.06	298.2	449
		41.08	322.4	447.7
		41.1	322.1	425.1
		41.12	305.9	482.4
		41.14	306.7	459.1
		41.16	296	435.4
		41.18	290.9	446.4
		41.2	298.5	464.1
		41.22	294.4	450
		41.24	261.8	458.4
		41.26	306.2	447.5
		41.28	310.6	471
		41.3	318	442.6
		41.32	293.4	441.8
		41.34	296.8	464.5
		41.36	323.6	463.1
		41.38	295.8	492.9
		41.4	311.7	450.5
		41.42	288.5	434.6
		41.44	297.2	443.8
		41.46	314.4	438.5
		41.48	309	448.3
		41.5	307.8	465.2
		41.52	312	458.2
		41.54	296.3	452.9
		41.56	321	467.6
		41.58	308.2	490.8
		41.6	310.2	464.3
		41.62	299.2	476.5
		41.64	287.6	457.6
		41.66	301.9	489.7
		41.68	319	471.1
		41.7	328	472.8
		41.72	308.2	441.5
		41.74	307.7	477
		41.76	310	481.8
		41.78	284.5	473.3
		41.8	301.8	457.6
		41.82	328.1	447.9
		41.84	268.9	499.5
		41.86	318.6	470.5
		41.88	302.1	474.1
		41.9	304.5	463.2
		41.92	292.6	436.4
		41.94	318.9	459.9
		41.96	309.7	447.6
		41.98	299.2	475.9
		42	317	485.1
		42.02	305.2	485.6
		42.04	291.9	431.5
		42.06	307.3	478.9
		42.08	295.2	471.8
		42.1	290.2	491.7
		42.12	328	483
		42.14	304	472.3
		42.16	295	498.4
		42.18	308.1	474.4
		42.2	328.4	473.9
		42.22	336	510.5
		42.24	306.7	498.9
		42.26	325.8	494.5
		42.28	316.5	498.1
		42.3	306.6	523.4
		42.32	329	486.5
		42.34	325.8	550.2
		42.36	341.2	526.7
		42.38	350.9	517.5
		42.4	340.2	503.7
		42.42	340.9	498
		42.44	313.5	502.2
		42.46	336.9	492.8
		42.48	313.7	501.5
		42.5	307.2	500.4
		42.52	348.4	503.4
		42.54	342.1	551.7
		42.56	348.9	533.4
		42.58	344.4	468.2
		42.6	334.7	520
		42.62	341.4	544.5
		42.64	353.5	522.4
		42.66	345.8	547.8
		42.68	353.7	496.8
		42.7	356.2	548
		42.72	352.6	580.6
		42.74	358	554.4
		42.76	352.6	550.6
		42.78	337.8	530.4
		42.8	311.7	533.7
		42.82	362.2	548.5
		42.84	318.4	567.7
		42.86	386	553.9
		42.88	340.6	596.6
		42.9	331.6	562
		42.92	349	517.2
		42.94	379.9	582.2
		42.96	345.5	615.1
		42.98	377.9	588.7
		43	368.7	586.3
		43.02	363.7	598.9
		43.04	386.3	604.7
		43.06	380.4	635.1
		43.08	362.5	594.2
		43.1	393.5	590.4
		43.12	377.8	632.1
		43.14	397.2	636.7
		43.16	385.1	667.5
		43.18	391.1	688.4
		43.2	376.6	655.9
		43.22	401.6	715.6
		43.24	407	708.6
		43.26	374	773.1
		43.28	428.7	775.5
		43.3	416.3	798.8
		43.32	439.5	858.8
		43.34	461.2	929.5
		43.36	459.3	986.7
		43.38	455.9	1082.1
		43.4	499.1	1196.2
		43.42	502.7	1240.6
		43.44	539.6	1354.9
		43.46	560.5	1439.1
		43.48	593.9	1421.1
		43.5	645.3	1425
		43.52	660.7	1570.3
		43.54	671.2	1633.9
		43.56	737.7	1632
		43.58	748.6	1759.3
		43.6	824.1	1879.8
		43.62	863.9	1900.9
		43.64	875.1	1929
		43.66	930.7	1943.7
		43.68	924.6	1973.1
		43.7	979.4	2062
		43.72	1055	2033
		43.74	1132.9	2132.3
		43.76	1151.1	2255.2
		43.78	1221.9	2206
		43.8	1185.7	2278.3
		43.82	1219.4	2291
		43.84	1260.2	2412.7
		43.86	1254.2	2462.5
		43.88	1302.1	2581.1
		43.9	1336.1	2549.3
		43.92	1361.1	2613.7
		43.94	1449.3	2651.1
		43.96	1486.5	2780.4
		43.98	1464.4	2777
		44	1524.7	2922.3
		44.02	1576.7	2967.4
		44.04	1632.9	3015.7
		44.06	1684.7	3037.6
		44.08	1754.3	3097.5
		44.1	1837	3174.1
		44.12	1868.2	3217.3
		44.14	2059.8	3351.3
		44.16	2129	3310.5
		44.18	2194.7	3350.6
		44.2	2261.4	3529.9
		44.22	2374.5	3533.7
		44.24	2504.4	3602.4
		44.26	2598.1	3588.5
		44.28	2710.8	3604.6
		44.3	2847.4	3737.4
		44.32	2866.5	3611.7
		44.34	3017.1	3607
		44.36	3009.5	3625.7
		44.38	3087.7	3743.4
		44.4	3116.4	3657.5
		44.42	3155.1	3579.7
		44.44	3102.6	3560.9
		44.46	3121	3429.1
		44.48	3027.4	3456.4
		44.5	3014.3	3399.3
		44.52	3017.7	3345.4
		44.54	2913.8	3319.7
		44.56	2847.3	3287.4
		44.58	2881.2	3099.9
		44.6	2775.1	3149.5
		44.62	2714.1	3069.1
		44.64	2654.9	2986.3
		44.66	2601.8	2985
		44.68	2645	2884.4
		44.7	2454	2819.2
		44.72	2454	2742.6
		44.74	2371.8	2721.5
		44.76	2320.9	2753.8
		44.78	2372.8	2619.8
		44.8	2323.3	2667.2
		44.82	2289.4	2566.2
		44.84	2245	2482.5
		44.86	2246.1	2505.6
		44.88	2290.8	2466.7
		44.9	2286	2423.5
		44.92	2238	2394.6
		44.94	2110.4	2372.4
		44.96	2124	2220.8
		44.98	2064	2192.7
		45	1972	2159.1
		45.02	1949.2	2063.5
		45.04	1882.4	1942
		45.06	1799.4	1947
		45.08	1600.9	1817.8
		45.1	1586.5	1749.1
		45.12	1468.8	1711.4
		45.14	1357.9	1671.4
		45.16	1311.4	1568.7
		45.18	1140.5	1485.7
		45.2	1157.7	1452.7
		45.22	1081.3	1406.2
		45.24	1011	1349.8
		45.26	933	1332.8
		45.28	888.9	1259.5
		45.3	812.7	1207.7
		45.32	756	1189.6
		45.34	730.9	1127.3
		45.36	686.2	1074.7
		45.38	651	1055.9
		45.4	573	985.3
		45.42	613.2	1031.5
		45.44	533.2	933.5
		45.46	544.7	949.1
		45.48	517.8	935.5
		45.5	486.6	897.7
		45.52	480.3	846.8
		45.54	441.2	869.7
		45.56	430.2	863
		45.58	436.7	848
		45.6	391.6	825.6
		45.62	393.7	799.6
		45.64	408.3	805
		45.66	373.8	776.2
		45.68	374.6	736.4
		45.7	392.5	793.4
		45.72	362.5	725.3
		45.74	362	709.5
		45.76	366.1	661.9
		45.78	334.9	681.1
		45.8	368.1	637.2
		45.82	360	652.3
		45.84	350.8	661.9
		45.86	304.8	644.2
		45.88	353.6	646.7
		45.9	352.9	611.4
		45.92	348.4	646.8
		45.94	342.4	631.9
		45.96	324.4	621.6
		45.98	344.7	634.2
		46	318.4	582.4
		46.02	331.7	599.9
		46.04	316.2	609.3
		46.06	333.9	577.1
		46.08	325.5	587
		46.1	318.1	556.7
		46.12	338.8	611.6
		46.14	326.1	575.5
		46.16	300.2	570
		46.18	303.2	566.2
		46.2	294.4	580.7
		46.22	307.6	612.6
		46.24	304	626.5
		46.26	321.1	602.7
		46.28	290.5	617.8
		46.3	305.5	610.1
		46.32	310.8	602.6
		46.34	302.6	576.9
		46.36	287.8	644.3
		46.38	297.5	618.6
		46.4	271.3	631.4
		46.42	274	623.1
		46.44	321.1	679
		46.46	319.2	665.5
		46.48	331.4	644.9
		46.5	324.3	610.8
		46.52	324.8	599.3
		46.54	313.4	594.7
		46.56	306.9	569
		46.58	337.7	563.5
		46.6	296.9	559.9
		46.62	301.3	535
		46.64	281.3	502.7
		46.66	306.9	502.5
		46.68	299.1	512.6
		46.7	301.4	461.1
		46.72	296.8	470.3
		46.74	288.1	465.1
		46.76	315.2	484.2
		46.78	274.3	469.8
		46.8	296	443
		46.82	293.3	488.4
		46.84	297.1	461.8
		46.86	308.6	409.6
		46.88	302	479.3
		46.9	288.1	463.3
		46.92	305	497.2
		46.94	316.3	493.7
		46.96	290.4	455.7
		46.98	297.2	481.7
		47	296.8	511.9
		47.02	301.6	451.8
		47.04	294.8	485.6
		47.06	290.5	470.9
		47.08	305.8	455.3
		47.1	287.9	487.5
		47.12	286	447.3
		47.14	291.4	472.8
		47.16	305.8	462.7
		47.18	310.6	472.5
		47.2	300.7	483.7
		47.22	298.9	464.5
		47.24	295.1	466.2
		47.26	302.2	445.6
		47.28	293	465.5
		47.3	295.6	440
		47.32	324.3	457.2
		47.34	279.7	469.3
		47.36	293.1	432.9
		47.38	298.9	470.3
		47.4	301.8	457.1
		47.42	294.6	463.1
		47.44	310.6	467.3
		47.46	317.5	448.6
		47.48	305.3	430.5
		47.5	295.3	444.6
		47.52	315.1	452.9
		47.54	322.1	483.8
		47.56	314.2	456
		47.58	274.6	449.9
		47.6	312	460.5
		47.62	294	462.8
		47.64	316	446.4
		47.66	317.1	430.9
		47.68	310.1	466.6
		47.7	284.9	478.7
		47.72	314.4	456.9
		47.74	295.5	446
		47.76	339.6	483.2
		47.78	300.9	462.6
		47.8	326.3	477.4
		47.82	296.8	451.3
		47.84	278.8	451.7
		47.86	297.9	471.7
		47.88	278.2	457.5
		47.9	323.7	462.5
		47.92	324.1	453.1
		47.94	326.8	461.5
		47.96	311	460.8
		47.98	290.7	480.9
		48	313	463.4
		48.02	319.4	456.5
		48.04	283.2	468.1
		48.06	319	494.1
		48.08	290.3	492.8
		48.1	323.8	476.1
		48.12	309.2	477.2
		48.14	320.3	461.6
		48.16	319.3	481.3
		48.18	314	426.9
		48.2	336.7	466.4
		48.22	303.8	497.9
		48.24	302.9	486.3
		48.26	283.6	482.5
		48.28	338.8	485.3
		48.3	319.6	480.2
		48.32	343.6	474.7
		48.34	315.3	511.7
		48.36	337	480.6
		48.38	319.5	445.4
		48.4	325.6	502.8
		48.42	327.7	497
		48.44	333.9	514.9
		48.46	321.1	537
		48.48	319.1	491.5
		48.5	332.4	507
		48.52	355.1	509.9
		48.54	332.4	475.6
		48.56	310.2	509.7
		48.58	316.5	548
		48.6	340.5	544.6
		48.62	322.3	513.6
		48.64	320	524.9
		48.66	325.3	519.8
		48.68	321.5	538.3
		48.7	350.2	521
		48.72	369.4	533.8
		48.74	324.7	553.5
		48.76	338.2	540.6
		48.78	357.2	586.4
		48.8	318.7	606.4
		48.82	335	570.9
		48.84	343.4	603.6
		48.86	344.4	658.8
		48.88	371.6	602.8
		48.9	359	628.2
		48.92	380.1	639.7
		48.94	371.9	673.7
		48.96	425.5	667.6
		48.98	394.4	693.8
		49	400.1	709.7
		49.02	406.7	770.9
		49.04	420.2	726.7
		49.06	397.4	751.3
		49.08	441	795.5
		49.1	410.9	854
		49.12	442.2	846.5
		49.14	442.2	811.7
		49.16	488	897.7
		49.18	467.8	936
		49.2	479.7	948.5
		49.22	517.3	1020
		49.24	536.1	1061.2
		49.26	532.9	1030.6
		49.28	579.5	1128.1
		49.3	629.8	1161.4
		49.32	625.9	1236.2
		49.34	624.7	1236.9
		49.36	665.8	1349.7
		49.38	723.1	1391
		49.4	784.6	1397.9
		49.42	812.7	1497.2
		49.44	875.1	1487.7
		49.46	889	1535.2
		49.48	956	1617.7
		49.5	987.8	1670.6
		49.52	1043.6	1709.3
		49.54	1052	1695
		49.56	1119.5	1702.6
		49.58	1145.2	1758.2
		49.6	1131.8	1824.7
		49.62	1217.1	1789.7
		49.64	1267.4	1798
		49.66	1252.3	1895.5
		49.68	1322.7	1818.6
		49.7	1327.2	1816.3
		49.72	1403	1864.3
		49.74	1440.9	1838.2
		49.76	1388	1849.1
		49.78	1442.3	1869.1
		49.8	1504.8	1903.1
		49.82	1473.2	1863.2
		49.84	1495.1	1759.1
		49.86	1493.8	1781.5
		49.88	1523.3	1809.4
		49.9	1490	1744.6
		49.92	1516.9	1717.9
		49.94	1509.3	1698.6
		49.96	1520	1656.2
[truncated: 852 more rows]

## Sheet: Figure 4b
Figure 4b
		2-Theta(°)	Measured points	2-Theta(°)	(020)T Fitted curve	2-Theta(°)	(002)R Fitted curve	2-Theta(°)	(002)T Fitted curve	2-Theta(°)	Measured points Fitted curve
		42.5	-13.8172	42.5	-6.945	42.5	-6.91481	42.5	-6.945	42.5	-6.9148
		42.52	-14.4261	42.848	-6.88404	42.5545	-6.8847	43.0722	-6.94499	42.5178	-6.90706
		42.54	30.3721	42.8735	-6.83251	42.66	-6.72824	43.6444	-6.78179	42.5356	-6.89744
		42.56	8.67438	42.9227	-6.59845	42.7611	-6.2602	43.6853	-6.66547	42.5533	-6.88552
		42.58	-59.8225	42.9697	-6.00142	42.858	-5.02327	43.7645	-6.19	42.5711	-6.87078
		42.6	-11.2215	43.0145	-4.649	42.9506	-2.10662	43.8404	-5.10408	42.5889	-6.8526
		42.62	10.1745	43.0572	-1.90032	43.0391	4.08661	43.913	-2.85787	42.6067	-6.83021
		42.64	-14.9373	43.0978	3.15989	43.1236	16.0318	43.9824	1.3841	42.6244	-6.80272
		42.66	7.54029	43.1364	11.673	43.2041	37.129	44.0486	8.75296	42.6422	-6.76904
		42.68	-46.2953	43.173	24.8689	43.2809	71.5066	44.1117	20.61	42.66	-6.72785
		42.7	2.15326	43.2076	43.8586	43.3539	123.552	44.1718	38.3976	42.6778	-6.67759
		42.72	32.0835	43.2404	69.4064	43.4232	197.233	44.229	63.4271	42.6956	-6.61638
		42.74	3.2931	43.2714	101.746	43.489	295.367	44.2834	96.6474	42.7133	-6.54196
		42.76	-3.02047	43.3006	140.488	43.5513	419.005	44.3349	138.452	42.7311	-6.45165
		42.78	-25.6593	43.3281	184.652	43.6102	567.115	44.3838	188.568	42.7489	-6.34219
		42.8	-24.7258	43.3539	232.786	43.6659	736.599	44.43	246.055	42.7667	-6.2097
		42.82	-12.222	43.3781	283.166	43.7184	922.652	44.4736	309.403	42.7844	-6.04947
		42.84	4.74994	43.4008	334.005	43.7678	1119.34	44.5147	376.71	42.8022	-5.85581
		42.86	-11.2119	43.4219	383.638	43.8142	1320.29	44.5535	445.891	42.82	-5.62181
		42.88	29.3904	43.4416	430.665	43.8578	1519.32	44.5898	514.885	42.8378	-5.33902
		42.9	-7.24502	43.4598	474.024	43.8985	1710.96	44.6239	581.823	42.8556	-4.99708
		42.92	-54.02	43.4768	513.016	43.9365	1890.79	44.6558	645.157	42.8733	-4.58322
		42.94	9.06372	43.4924	547.286	43.9718	2055.59	44.6856	703.714	42.8911	-4.08166
		42.96	40.1043	43.5067	576.768	44.0047	2203.38	44.7133	756.718	42.9089	-3.47279
		42.98	11.9001	43.5199	601.627	44.0351	2333.27	44.7391	803.76	42.9267	-2.73222
		43	7.74945	43.532	622.19	44.0632	2445.28	44.7629	844.748	42.9444	-1.8296
		43.02	18.6508	43.5429	638.888	44.089	2540.17	44.7849	879.848	42.9622	-0.72715
		43.04	22.8026	43.5528	652.2	44.1127	2619.19	44.8052	909.411	42.98	0.62205
		43.06	51.6033	43.5617	662.62	44.1343	2683.9	44.8237	933.914	42.9978	2.27603
		43.08	9.15156	43.5697	670.624	44.154	2736.02	44.8407	953.907	43.0156	4.30626
		43.1	3.84587	43.5767	676.652	44.1718	2777.33	44.8561	969.964	43.0333	6.80009
		43.12	44.0848	43.583	681.098	44.1878	2809.5	44.87	982.658	43.0511	9.86351
		43.14	47.2672	43.5885	684.303	44.2021	2834.13	44.8826	992.528	43.0689	13.6238
		43.16	76.6917	43.5932	686.555	44.2148	2852.62	44.8938	1000.07	43.0867	18.2324
		43.18	96.2571	43.5973	688.093	44.2261	2866.23	44.9038	1005.73	43.1044	23.867
		43.2	62.462	43.6007	689.109	44.2359	2876.03	44.9126	1009.89	43.1222	30.7334
		43.22	120.905	43.6036	689.756	44.2445	2882.9	44.9203	1012.89	43.14	39.0666
		43.24	112.686	43.606	690.149	44.2518	2887.6	44.927	1014.99	43.1578	49.1302
		43.26	176.003	43.6078	690.375	44.258	2890.7	44.9327	1016.42	43.1756	61.215
		43.28	177.255	43.6093	690.496	44.2631	2892.67	44.9376	1017.37	43.1933	75.6345
		43.3	199.441	43.6104	690.555	44.2674	2893.87	44.9416	1017.97	43.2111	92.7194
		43.32	258.36	43.6112	690.582	44.2707	2894.55	44.9449	1018.34	43.2289	112.809
		43.34	328.012	43.6117	690.591	44.2734	2894.92	44.9476	1018.55	43.2467	136.239
		43.36	384.194	43.612	690.594	44.2754	2895.11	44.9496	1018.66	43.2644	163.33
		43.38	478.607	43.6122	690.595	44.2768	2895.18	44.9512	1018.71	43.2822	194.371
		43.4	591.749	43.6123	690.595	44.2777	2895.21	44.9523	1018.74	43.3	229.602
		43.42	635.219	43.6123	690.595	44.2783	2895.22	44.953	1018.75	43.3178	269.195
		43.44	748.617	43.6123	690.595	44.2786	2895.22	44.9535	1018.75	43.3356	313.237
		43.46	831.942	43.6123	690.595	44.2787	2895.22	44.9537	1018.75	43.3533	361.714
		43.48	813.093	43.6125	690.594	44.2787	2895.22	44.9538	1018.75	43.3711	414.499
		43.5	816.169	43.6128	690.592	44.2787	2895.22	44.9538	1018.75	43.3889	471.336
		43.52	960.669	43.6133	690.584	44.2788	2895.22	44.9538	1018.75	43.4067	531.844
		43.54	1023.49	43.614	690.563	44.2791	2895.22	44.9539	1018.75	43.4244	595.513
		43.56	1020.84	43.615	690.514	44.2796	2895.22	44.9541	1018.75	43.4422	661.715
		43.58	1137.41	43.6163	690.415	44.2804	2895.19	44.9545	1018.75	43.46	729.723
		43.6	1267.2	43.618	690.23	44.2816	2895.13	44.9552	1018.74	43.4778	798.732
		43.62	1277.61	43.6201	689.909	44.2834	2895	44.9561	1018.72	43.4956	867.889
		43.64	1315.05	43.6227	689.38	44.2857	2894.72	44.9575	1018.68	43.5133	936.331
		43.66	1329.1	43.6258	688.549	44.2886	2894.2	44.9593	1018.59	43.5311	1003.22
		43.68	1357.87	43.6295	687.291	44.2923	2893.29	44.9616	1018.44	43.5489	1067.79
		43.7	1446.16	43.6338	685.449	44.2968	2891.79	44.9645	1018.16	43.5667	1129.37
		43.72	1416.57	43.6387	682.825	44.3022	2889.45	44.968	1017.7	43.5844	1187.43
		43.74	1515.3	43.6444	679.18	44.3085	2885.89	44.9722	1016.98	43.6022	1241.6
		43.76	1637.64	43.6508	674.232	44.3159	2880.67	44.9772	1015.89	43.62	1291.72
		43.78	1747.9	43.658	667.649	44.3245	2873.24	44.9831	1014.29	43.6378	1337.78
		43.8	1729.67	43.6661	659.057	44.3343	2862.9	44.9898	1012.01	43.6556	1380
		43.82	1701.87	43.675	648.045	44.3454	2848.84	44.9975	1008.84	43.6733	1418.76
		43.84	1793.07	43.6849	634.174	44.3578	2830.08	45.0062	1004.52	43.6911	1454.61
		43.86	1842.39	43.6958	616.998	44.3718	2805.5	45.016	998.754	43.7089	1488.24
		43.88	1960.53	43.7077	596.091	44.3873	2773.85	45.0269	991.195	43.7267	1520.39
		43.9	1928.28	43.7207	571.084	44.4044	2733.74	45.0391	981.447	43.7444	1551.92
		43.92	1992.24	43.7348	541.708	44.4232	2683.68	45.0525	969.071	43.7622	1583.64
		43.94	2029.22	43.7501	507.848	44.4438	2622.15	45.0673	953.594	43.78	1616.37
		43.96	2158.1	43.7666	469.6	44.4663	2547.64	45.0834	934.517	43.7978	1650.85
		43.98	2154.3	43.7844	427.321	44.4907	2458.78	45.1011	911.336	43.8156	1687.73
		44	2299.22	43.8035	381.673	44.5172	2354.44	45.1203	883.572	43.8333	1727.52
		44.02	2343.94	43.824	333.633	44.5458	2233.88	45.1411	850.8	43.8511	1770.6
		44.04	2391.87	43.8458	284.476	44.5765	2096.93	45.1635	812.693	43.8689	1817.2
		44.06	2413.42	43.8692	235.705	44.6096	1944.16	45.1877	769.075	43.8867	1867.39
		44.08	2472.98	43.894	188.935	44.645	1777	45.2137	719.967	43.9044	1921.09
		44.1	2549.24	43.9204	145.738	44.6829	1597.89	45.2415	665.645	43.9222	1978.08
		44.12	2592.12	43.9484	107.463	44.7233	1410.28	45.2712	606.68	43.94	2038.02
		44.14	2725.81	43.9781	75.0669	44.7663	1218.57	45.3029	543.968	43.9578	2100.47
		44.16	2684.7	44.0094	48.9999	44.812	1027.9	45.3367	478.732	43.9756	2164.9
		44.18	2724.51	44.0425	29.1639	44.8604	843.797	45.3725	412.485	43.9933	2230.7
		44.2	2903.52	44.0774	14.9695	44.9117	671.726	45.4106	346.958	44.0111	2297.24
		44.22	2907.04	44.1141	5.47692	44.9659	516.538	45.4509	283.981	44.0289	2363.88
		44.24	2975.47	44.1527	-0.41634	45.0232	381.951	45.4935	225.33	44.0467	2429.93
		44.26	2961.31	44.1932	-3.78831	45.0835	270.142	45.5384	172.561	44.0644	2494.75
		44.28	2977.15	44.2356	-5.55265	45.147	181.535	45.5858	126.843	44.0822	2557.72
		44.3	3001.71	44.2802	-6.38982	45.2138	114.852	45.6356	88.8399	44.1	2618.24
		44.32	3000.77	44.3032	-6.60846	45.2839	67.4283	45.6881	58.648	44.1178	2675.77
		44.34	3018.83	44.5778	-6.94477	45.3574	35.7246	45.7431	35.8205	44.1356	2729.8
		44.36	3017.31	44.8524	-6.945	45.4344	15.9147	45.8008	19.4699	44.1533	2779.9
		44.38	3014.79	45.127	-6.945	45.5151	4.41576	45.8613	8.42962	44.1711	2825.68
		44.4	3028.68	45.4016	-6.945	45.5993	-1.74429	45.9246	1.43952	44.1889	2866.82
		44.42	2950.67	45.6762	-6.945	45.6873	-4.7685	45.9908	-2.68695	44.2067	2903.04
		44.44	2931.67	45.9508	-6.945	45.7792	-6.11897	46.0599	-4.94441	44.2244	2934.14
		44.46	2799.68	46.2254	-6.945	45.8265	-6.45575	46.0956	-5.61601	44.2422	2959.97
		44.48	2826.79	46.5	-6.945	46.5	-6.94495	46.5	-6.93981	44.26	2980.43
		44.5	2769.51	--	--	--	--	--	--	44.2778	2995.48
		44.52	2715.43	--	--	--	--	--	--	44.2956	3005.14
		44.54	2689.56	--	--	--	--	--	--	44.3133	3009.47
		44.56	2657.09	--	--	--	--	--	--	44.3311	3008.58
		44.58	2469.43	--	--	--	--	--	--	44.3489	3002.61
		44.6	2518.87	--	--	--	--	--	--	44.3667	2991.77
		44.62	2438.32	--	--	--	--	--	--	44.3844	2976.27
		44.64	2355.37	--	--	--	--	--	--	44.4022	2956.36
		44.66	2353.93	--	--	--	--	--	--	44.42	2932.35
		44.68	2253.19	--	--	--	--	--	--	44.4378	2904.52
		44.7	2187.86	--	--	--	--	--	--	44.4556	2873.2
		44.72	2111.12	--	--	--	--	--	--	44.4733	2838.71
		44.74	2089.9	--	--	--	--	--	--	44.4911	2801.41
		44.76	2122.07	--	--	--	--	--	--	44.5089	2761.61
		44.78	1987.95	--	--	--	--	--	--	44.5267	2719.67
		44.8	2035.24	--	--	--	--	--	--	44.5444	2675.89
		44.82	1934.13	--	--	--	--	--	--	44.5622	2630.61
		44.84	1850.32	--	--	--	--	--	--	44.58	2584.1
		44.86	1913.31	--	--	--	--	--	--	44.5978	2536.64
		44.88	1934.31	--	--	--	--	--	--	44.6156	2488.48
		44.9	1791.01	--	--	--	--	--	--	44.6333	2439.86
		44.92	1762.01	--	--	--	--	--	--	44.6511	2390.95
		44.94	1739.72	--	--	--	--	--	--	44.6689	2341.92
		44.96	1588.02	--	--	--	--	--	--	44.6867	2292.92
		44.98	1559.84	--	--	--	--	--	--	44.7044	2244.05
		45	1526.15	--	--	--	--	--	--	44.7222	2195.37
		45.02	1430.47	--	--	--	--	--	--	44.74	2146.95
		45.04	1308.89	--	--	--	--	--	--	44.7578	2098.79
		45.06	1313.81	--	--	--	--	--	--	44.7756	2050.91
		45.08	1184.53	--	--	--	--	--	--	44.7933	2003.27
		45.1	1115.76	--	--	--	--	--	--	44.8111	1955.84
		45.12	1077.99	--	--	--	--	--	--	44.8289	1908.56
		45.14	1037.92	--	--	--	--	--	--	44.8467	1861.36
		45.16	935.149	--	--	--	--	--	--	44.8644	1814.17
		45.18	852.083	--	--	--	--	--	--	44.8822	1766.93
		45.2	819.02	--	--	--	--	--	--	44.9	1719.54
		45.22	772.458	--	--	--	--	--	--	44.9178	1671.95
		45.24	715.998	--	--	--	--	--	--	44.9356	1624.08
		45.26	698.94	--	--	--	--	--	--	44.9533	1575.89
		45.28	625.584	--	--	--	--	--	--	44.9711	1527.33
		45.3	573.729	--	--	--	--	--	--	44.9889	1478.38
		45.32	555.576	--	--	--	--	--	--	45.0067	1429.02
		45.34	493.225	--	--	--	--	--	--	45.0244	1379.26
		45.36	440.574	--	--	--	--	--	--	45.0422	1329.14
		45.38	421.726	--	--	--	--	--	--	45.06	1278.68
		45.4	351.079	--	--	--	--	--	--	45.0778	1227.95
		45.42	397.233	--	--	--	--	--	--	45.0956	1177.03
		45.44	299.189	--	--	--	--	--	--	45.1133	1126.02
		45.46	314.746	--	--	--	--	--	--	45.1311	1075
		45.48	301.105	--	--	--	--	--	--	45.1489	1024.11
		45.5	263.264	--	--	--	--	--	--	45.1667	973.477
		45.52	212.325	--	--	--	--	--	--	45.1844	923.228
		45.54	235.187	--	--	--	--	--	--	45.2022	873.507
		45.56	228.45	--	--	--	--	--	--	45.22	824.457
		45.58	213.414	--	--	--	--	--	--	45.2378	776.22
		45.6	190.979	--	--	--	--	--	--	45.2556	728.936
		45.62	164.945	--	--	--	--	--	--	45.2733	682.741
		45.64	170.313	--	--	--	--	--	--	45.2911	637.763
		45.66	141.481	--	--	--	--	--	--	45.3089	594.122
		45.68	101.65	--	--	--	--	--	--	45.3267	551.927
		45.7	158.62	--	--	--	--	--	--	45.3444	511.274
		45.72	90.4911	--	--	--	--	--	--	45.3622	472.248
		45.74	74.663	--	--	--	--	--	--	45.38	434.919
		45.76	27.0357	--	--	--	--	--	--	45.3978	399.344
		45.78	46.2091	--	--	--	--	--	--	45.4156	365.564
		45.8	2.2834	--	--	--	--	--	--	45.4333	333.605
		45.82	17.3584	--	--	--	--	--	--	45.4511	303.481
		45.84	26.9342	--	--	--	--	--	--	45.4689	275.191
		45.86	9.21069	--	--	--	--	--	--	45.4867	248.72
		45.88	11.6879	--	--	--	--	--	--	45.5044	224.042
		45.9	-23.6342	--	--	--	--	--	--	45.5222	201.122
		45.92	11.7443	--	--	--	--	--	--	45.54	179.911
		45.94	-3.17655	--	--	--	--	--	--	45.5578	160.355
		45.96	-13.4968	--	--	--	--	--	--	45.5756	142.389
		45.98	-0.9164	--	--	--	--	--	--	45.5933	125.946
		46	-52.7354	--	--	--	--	--	--	45.6111	110.95
		46.02	-35.2539	--	--	--	--	--	--	45.6289	97.3252
		46.04	-25.8718	--	--	--	--	--	--	45.6467	84.9898
		46.06	-58.0892	--	--	--	--	--	--	45.6644	73.8627
		46.08	-48.2061	--	--	--	--	--	--	45.6822	63.8617
		46.1	-78.5225	--	--	--	--	--	--	45.7	54.9052
		46.12	-23.6384	--	--	--	--	--	--	45.7178	46.913
		46.14	-59.7538	--	--	--	--	--	--	45.7356	39.8069
		46.16	-65.2687	--	--	--	--	--	--	45.7533	33.5111
		46.18	-69.0832	--	--	--	--	--	--	45.7711	27.9532
		46.2	-54.5973	--	--	--	--	--	--	45.7889	23.0642
		46.22	-22.711	--	--	--	--	--	--	45.8067	18.7788
		46.24	-8.82424	--	--	--	--	--	--	45.8244	15.0358
		46.26	-32.6371	--	--	--	--	--	--	45.8422	11.778
		46.28	-17.5496	--	--	--	--	--	--	45.86	8.95266
		46.3	-25.2617	--	--	--	--	--	--	45.8778	6.51091
		46.32	-32.7735	--	--	--	--	--	--	45.8956	4.40808
		46.34	-58.4848	--	--	--	--	--	--	45.9133	2.60348
		46.36	8.90407	--	--	--	--	--	--	45.9311	1.06021
		46.38	-16.8067	--	--	--	--	--	--	45.9489	-0.25497
		46.4	-4.01705	--	--	--	--	--	--	45.9667	-1.37186
		46.42	-12.3272	--	--	--	--	--	--	45.9844	-2.31707
		46.44	43.563	--	--	--	--	--	--	46.0022	-3.11422
		46.46	30.0535	--	--	--	--	--	--	46.02	-3.78417
		46.48	9.44428	--	--	--	--	--	--	46.0378	-4.34527
		46.5	-24.6647	--	--	--	--	--	--	46.0556	-4.81359
				--	--	--	--	--	--	46.0733	-5.20313
				--	--	--	--	--	--	46.0911	-5.52602
				--	--	--	--	--	--	46.1089	-5.79275
				--	--	--	--	--	--	46.1267	-6.01234
				--	--	--	--	--	--	46.1444	-6.19249
				--	--	--	--	--	--	46.1622	-6.33979
				--	--	--	--	--	--	46.18	-6.45981
				--	--	--	--	--	--	46.1978	-6.55728
				--	--	--	--	--	--	46.2156	-6.63616
				--	--	--	--	--	--	46.2333	-6.69978
				--	--	--	--	--	--	46.2511	-6.75091
				--	--	--	--	--	--	46.2689	-6.79188
				--	--	--	--	--	--	46.2867	-6.82459
				--	--	--	--	--	--	46.3044	-6.85061
				--	--	--	--	--	--	46.3222	-6.87125
				--	--	--	--	--	--	46.34	-6.88756
				--	--	--	--	--	--	46.3578	-6.90041
				--	--	--	--	--	--	46.3756	-6.91049
				--	--	--	--	--	--	46.3933	-6.91838
				--	--	--	--	--	--	46.4111	-6.92453
				--	--	--	--	--	--	46.4289	-6.92931
				--	--	--	--	--	--	46.4467	-6.93302
				--	--	--	--	--	--	46.4644	-6.93587
				--	--	--	--	--	--	46.4822	-6.93807
				--	--	--	--	--	--	46.5	-6.93976

## Sheet: Figure 4f
Figure 4f
			Applied voltage (mv)	Amplitude (pm)	Standard deviation (pm)
			30	18	1.46
			50	28	3.65
			80	47	2.94
			100	59	4.85
			120	69	4.3

## Sheet: Figure 4g
Figure 4g
																	Frequency (Hz）	εr	tanδ
																	100	254.574	0.01269
		T(℃)	εr	tanδ	εr	tanδ	εr	tanδ	εr	tanδ	εr	tanδ					114	254.59	0.01247
			100Hz	100Hz	1KHz	1KHz	10KHz	10KHz	100KHz	100KHz	1MHz	1MHz					130	254.16	0.0128
		30	254.017	--	248.1	--	242.389	--	234.874	--	236.6	--					149	253.604	0.01284
		31.1	253.791	--	248.325	--	242.598	--	235.061	--	236.757	--					170	253.65	0.01267
		32.1	254.133	--	248.403	--	242.702	--	235.2	--	236.876	--					194	253.565	0.01224
		33.1	254.144	--	248.569	--	242.883	--	235.369	--	237.025	--					222	253.163	0.01219
		34.1	253.245	--	248.671	--	243.011	--	235.518	--	237.15	--					254	253.013	0.01244
		35.1	253.813	--	248.681	--	243.106	--	235.628	--	237.235	--					290	252.699	0.01236
		36.1	254.573	--	248.686	--	243.151	--	235.706	--	237.298	--					332	252.445	0.01225
		37.2	254.346	--	248.728	--	243.191	--	235.786	--	237.349	--					379	252.237	0.01215
		38.1	253.88	--	248.613	--	243.201	--	235.809	--	237.369	--					434	251.769	0.01234
		39.1	254.27	--	248.019	--	242.915	--	235.726	--	237.295	--					496	251.6	0.01217
		40.2	254.112	0.02213	248.077	0.01669	243.009	0.01944	235.834	0.02257	237.374	0.03236					567	251.382	0.01197
		41.1	253.245	0.02291	248.325	0.01684	242.598	0.0194	236.292	0.02263	236.757	0.03237					648	251.131	0.01222
		42.1	253.813	0.02336	248.403	0.01648	242.702	0.0193	235.2	0.02258	236.876	0.0323					740	250.88	0.01191
		43.2	254.573	0.02155	248.569	0.01643	242.883	0.01912	235.369	0.02256	237.025	0.03227					846	250.559	0.01194
		44.1	254.423	0.0199	248.671	0.01645	243.011	0.0191	235.518	0.02257	237.15	0.03223					967	250.29	0.01196
		45.1	253.543	0.02283	248.681	0.01616	243.106	0.01893	235.628	0.02254	237.235	0.03215					1105	250.034	0.01194
		46	254.026	0.01296	248.686	0.01595	243.151	0.01874	235.706	0.02244	237.298	0.03209					1263	249.832	0.01185
		47	253.723	0.01485	248.728	0.01593	243.191	0.01856	235.786	0.02243	237.349	0.03201					1443	249.565	0.0119
		48	252.853	0.01865	248.613	0.01562	243.201	0.01839	235.809	0.02236	237.369	0.03189					1649	249.364	0.01186
		49	252.774	0.01919	248.019	0.01445	242.915	0.01756	235.726	0.02204	237.295	0.03135					1885	249.166	0.01184
		50	253.922	0.01073	248.077	0.01437	243.009	0.01743	235.834	0.02206	237.374	0.03129					2154	248.929	0.01186
		51.1	254.922	0.01818	248.665	0.01472	243.517	0.01765	236.292	0.02223	237.745	0.03145					2462	248.717	0.01186
		52	255.034	0.02034	249.237	0.01502	244.023	0.01779	236.73	0.02241	238.105	0.03162					2813	248.478	0.01178
		53.1	255.741	0.02248	249.846	0.01545	244.514	0.01801	237.162	0.02261	238.462	0.03178					3215	247.86	0.01172
		54.2	256.012	0.019	250.22	0.01558	244.856	0.01798	237.48	0.02271	238.711	0.03186					3674	247.628	0.01183
		55.1	256.677	0.0161	250.478	0.01558	245.118	0.01796	237.732	0.02273	238.919	0.03189					4199	247.393	0.01188
		56	256.063	0.01631	250.872	0.01581	245.452	0.01808	238.013	0.02287	239.143	0.03196					4799	247.16	0.01188
		57	255.819	0.02291	251.009	0.01564	245.597	0.01795	238.185	0.02288	239.274	0.03197					5484	246.966	0.0119
		58.1	255.757	0.01865	251.136	0.01564	245.764	0.01794	238.351	0.02287	239.395	0.03197					6267	246.73	0.01192
		59	256.88	0.0163	251.499	0.01567	246.073	0.01799	238.634	0.02297	239.62	0.03206					7162	246.574	0.01192
		60.1	257.415	0.01665	251.977	0.01611	246.484	0.01812	238.996	0.02312	239.916	0.03215					8185	246.35	0.01195
		61.1	257.958	0.02169	252.274	0.0161	246.775	0.01809	239.289	0.02315	240.159	0.03221					9354	246.135	0.01189
		62.1	258.211	0.01967	252.759	0.01639	247.162	0.01824	239.629	0.02328	240.419	0.03232					10690	245.915	0.01185
		63	258.53	0.01549	252.906	0.01627	247.361	0.01817	239.823	0.02331	240.576	0.03231					12216	245.907	0.01199
		63.9	259.384	0.02346	253.149	0.01632	247.583	0.01815	240.063	0.02335	240.767	0.03234					13961	245.708	0.012
		65.1	260.197	0.02373	253.647	0.01668	247.996	0.01833	240.407	0.02351	241.034	0.03245					15955	245.464	0.01214
		66.1	260.527	0.02298	254.072	0.01696	248.361	0.01846	240.732	0.02362	238.181	0.03176					18233	245.229	0.01222
		67	261.138	0.02479	254.37	0.01691	248.678	0.01841	241.02	0.02372	238.408	0.03182					20837	244.998	0.0123
		68	261.129	0.01741	254.819	0.01727	249.028	0.01851	241.34	0.02382	238.675	0.03193					23812	244.766	0.01242
		69.1	261.765	0.01981	255.076	0.01721	249.297	0.01848	241.619	0.02385	238.895	0.03199					27213	244.281	0.0125
		70.1	262.539	0.02062	255.397	0.0173	249.566	0.01852	241.866	0.02392	239.111	0.03208					31099	244.058	0.01267
		71	263.264	0.02293	255.834	0.0177	249.949	0.01868	242.185	0.02408	239.356	0.0322					35540	243.825	0.01284
		72.1	263.071	0.02221	256.154	0.01766	250.219	0.0187	242.451	0.02413	239.575	0.03224					40615	243.599	0.01297
		73	264.087	0.02414	256.501	0.01784	250.529	0.01876	242.736	0.02425	239.795	0.03232					46415	243.373	0.01312
		74.1	265.111	0.0237	257.062	0.01823	250.971	0.01893	243.099	0.02444	240.084	0.03247					53044	243.216	0.01324
		75.2	264.956	0.02393	257.678	0.01861	251.49	0.01919	243.555	0.02467	240.441	0.03267					60618	243.019	0.01341
		76.1	265.771	0.02838	258.247	0.01885	251.963	0.01934	243.939	0.02484	240.736	0.03285					69275	242.81	0.01362
		77	266.595	0.02339	258.781	0.01921	252.369	0.01954	244.292	0.02502	241.008	0.033					79168	242.626	0.0138
		78	267.643	0.02102	259.282	0.01959	252.792	0.01973	244.631	0.02519	241.268	0.03315					90473	242.449	0.014
		79	268.63	0.02386	259.799	0.01982	253.225	0.01991	245.004	0.02539	241.55	0.03328					103393	242.315	0.0142
		80	269.974	0.02617	260.543	0.02041	253.763	0.02019	245.44	0.02566	241.886	0.03348					118158	242.148	0.0145
		80.9	270.39	0.02607	261.339	0.02099	254.367	0.02053	245.939	0.02596	242.257	0.03376					135031	241.923	0.01488
		82	271.903	0.03371	262.21	0.02143	255.038	0.02095	246.455	0.02626	242.652	0.03396					154314	241.706	0.01525
		83.1	273.25	0.03295	263.144	0.02235	255.743	0.02145	246.994	0.02665	243.066	0.03424					176350	241.52	0.01571
		84.1	274.749	0.02915	264.014	0.02308	256.367	0.02188	247.5	0.02697	243.437	0.03447					201533	241.332	0.01623
		85.1	276.13	0.03029	264.967	0.0238	257.063	0.02238	248.017	0.02733	243.827	0.03478					230313	240.855	0.01678
		86.1	278.494	0.03143	265.975	0.02484	257.748	0.0229	248.554	0.02773	244.209	0.03506					263202	240.727	0.0174
		87	280.097	0.0371	267	0.02565	258.474	0.02346	249.089	0.02813	244.604	0.03535					300788	240.643	0.01814
		88.2	281.331	0.03339	268.277	0.02663	259.341	0.02426	249.73	0.02862	245.065	0.0357					343741	240.623	0.01893
		89.1	282.905	0.03299	269.513	0.0277	260.209	0.02494	250.35	0.02913	245.52	0.03607					392828	240.669	0.01983
		90.1	284.883	0.03867	270.672	0.02859	261.003	0.02563	250.928	0.0296	245.924	0.03641					448925	240.885	0.02084
		91	286.247	0.04049	271.863	0.0295	261.81	0.02631	251.49	0.03009	246.324	0.03674					513032	241.152	0.02202
		92	287.403	0.03845	273.027	0.03021	262.608	0.027	252.077	0.03059	246.721	0.0371					586294	241.582	0.02343
		93.1	288.746	0.03779	274.441	0.03103	263.587	0.02783	252.766	0.03118	247.196	0.03752					670019	242.22	0.02507
		94	290.498	0.03325	275.843	0.03159	264.565	0.02852	253.464	0.0318	247.697	0.03797					765699	243.14	0.02699
		95.1	291.86	0.03774	277.207	0.03213	265.576	0.02933	254.161	0.0324	248.171	0.03839					875042	244.44	0.02927
		96	293.472	0.03121	278.427	0.03227	266.478	0.02995	254.792	0.03296	248.605	0.03879					1000000	245.768	0.03079
		97.1	294.425	0.03682	279.695	0.03236	267.461	0.03052	255.495	0.03356	249.083	0.03921
		98.1	294.669	0.03537	281	0.03231	268.558	0.03117	256.262	0.03423	249.599	0.03972
		98.9	295.385	0.03021	282.148	0.03215	269.478	0.03169	256.927	0.03478	250.052	0.04013
		100	296.658	0.03648	283.43	0.03176	270.64	0.03215	257.748	0.03546	250.61	0.04065
		101	297.42	0.02769	284.486	0.03125	271.635	0.03251	258.481	0.03603	251.102	0.04111
		102	297.567	0.03658	285.674	0.03046	272.818	0.03282	259.371	0.0367	251.707	0.04173
		103.1	298.432	0.02985	286.632	0.02981	273.831	0.03294	260.15	0.0373	252.24	0.04224
		104.1	299.456	0.04439	287.594	0.02909	274.942	0.03294	261.031	0.03787	252.83	0.04277
		105.1	300.366	0.03046	288.464	0.02835	275.966	0.03291	261.862	0.03841	253.391	0.04329
		106	301.059	0.03124	289.122	0.02768	276.856	0.03282	262.596	0.03885	253.888	0.04378
		107.1	301.556	0.03554	289.819	0.02692	277.876	0.03245	263.473	0.03932	254.49	0.04434
		108.1	301.766	0.03848	290.482	0.02621	278.827	0.03217	264.323	0.03972	255.077	0.04486
		109.1	302.389	0.03474	291.195	0.02559	279.853	0.03175	265.247	0.04014	255.722	0.04547
		110	303.072	0.0384	291.78	0.02509	280.719	0.0312	266.091	0.04045	256.305	0.04597
		111	303.159	0.039	292.276	0.02461	281.656	0.03059	267.057	0.04073	256.997	0.04658
		112.1	303.39	0.01997	292.774	0.02426	282.472	0.03004	267.925	0.04097	257.62	0.04712
		113.1	303.726	0.03101	293.194	0.02396	283.259	0.02933	268.808	0.04109	258.257	0.04766
		114.2	304.813	0.05089	293.623	0.02383	284.018	0.02864	269.708	0.04114	258.935	0.0482
		115.1	305.887	0.04557	294.03	0.02374	284.742	0.02789	270.582	0.04115	259.594	0.0487
		116	307.221	0.04984	294.38	0.0238	285.385	0.02725	271.412	0.0411	260.228	0.04915
		117.1	307.503	0.05429	294.784	0.02381	286.016	0.02651	272.271	0.04101	260.913	0.04964
		118.1	307.863	0.05582	295.156	0.02408	286.62	0.02584	273.121	0.04081	261.612	0.0501
		119.1	308.454	0.06337	295.483	0.02428	287.163	0.02513	273.941	0.04057	262.291	0.05051
		120.1	310.017	0.06107	295.842	0.02469	287.702	0.02445	274.759	0.04028	262.996	0.0509
		121.1	311.881	0.06365	296.171	0.02513	288.213	0.02393	275.515	0.03995	263.668	0.05124
		122.1	313.128	0.07426	296.57	0.0258	288.74	0.02322	276.422	0.03946	264.501	0.05162
		123.1	314.16	0.07479	296.942	0.02651	289.191	0.02274	277.182	0.03905	265.223	0.05194
		124	315.14	0.07404	297.26	0.02709	289.564	0.02239	277.851	0.03856	265.875	0.05216
		125	316.731	0.07685	297.574	0.02792	289.956	0.0219	278.565	0.03802	266.601	0.05238
		126	318.05	0.08139	297.949	0.02882	290.382	0.02143	279.287	0.03747	267.371	0.05254
		127	319.755	0.08391	298.31	0.02986	290.737	0.02113	279.948	0.03691	268.084	0.05268
		128	321.622	0.08793	298.658	0.03082	291.079	0.02088	280.543	0.03636	268.767	0.05275
		129.1	324.634	0.09433	299.044	0.03208	291.436	0.02053	281.206	0.03572	269.542	0.05275
		130.1	326.911	0.09224	299.449	0.03341	291.769	0.02031	281.815	0.03512	270.277	0.05276
		131.2	328.739	0.09987	299.888	0.03484	292.111	0.02021	282.423	0.03445	271.046	0.0527
		132	330.632	0.10363	300.303	0.03619	292.433	0.02003	283.144	0.03458	271.729	0.05266
		133.1	333.209	0.10607	300.777	0.03786	292.749	0.02003	283.705	0.03399	272.479	0.0525
		134.1	335.333	0.10578	301.255	0.03958	293.056	0.02002	284.236	0.03339	273.207	0.05236
		135.1	337.993	0.10533	301.797	0.04134	293.383	0.02001	284.752	0.0328	273.948	0.05217
		136.1	340.557	0.10521	302.287	0.04323	293.669	0.02007	285.208	0.03228	274.618	0.0519
		137.2	342.474	0.10602	302.851	0.04521	293.971	0.02011	285.691	0.03172	275.346	0.05158
		138.1	344.292	0.10653	303.44	0.04726	294.265	0.02028	286.157	0.03123	276.026	0.05123
		139.1	347.144	0.11154	304.029	0.04915	294.557	0.02038	286.568	0.03077	276.663	0.05087
		140.1	349.196	0.10601	304.75	0.0515	294.868	0.02061	287.036	0.03026	277.366	0.05043
		141	351.211	0.1055	305.392	0.05366	295.146	0.02086	287.424	0.02982	277.972	0.05
		142.1	354.093	0.10972	306.089	0.05584	295.452	0.02116	287.815	0.02943	278.599	0.04955
		143	357.258	0.10953	306.842	0.05822	295.725	0.02135	288.199	0.02905	279.203	0.04911
		144.1	359.628	0.1056	307.693	0.06081	296.05	0.02178	288.612	0.02866	279.867	0.04857
		145	360.588	0.10572	308.469	0.06289	296.313	0.02209	288.943	0.02838	280.37	0.04814
		146.1	361.645	0.1039	309.401	0.06542	296.626	0.0225	289.327	0.02803	280.985	0.0476
		146.9	363.379	0.10636	310.301	0.0677	296.924	0.02299	289.675	0.02777	281.527	0.0471
		148.2	366.4	0.10649	311.399	0.07037	297.246	0.02351	290.074	0.02748	282.127	0.04655
		149	368.373	0.10604	312.437	0.07269	297.59	0.02411	290.415	0.02724	282.663	0.04603
		150.2	370.375	0.10377	313.692	0.07535	297.947	0.02468	290.825	0.02699	283.276	0.04544
		151.1	372.238	0.10364	314.73	0.07747	298.242	0.02527	291.129	0.02678	283.737	0.04498
		152	373.757	0.09878	315.86	0.07967	298.557	0.02578	291.461	0.02662	284.225	0.04447
		153.1	374.81	0.10032	317.024	0.08169	298.896	0.0264	291.782	0.02648	284.699	0.04397
		154	376.279	0.09679	318.221	0.08356	299.201	0.02713	292.093	0.02635	285.141	0.04352
		155.1	377.593	0.09413	319.498	0.0856	299.547	0.02786	292.431	0.02624	285.598	0.04307
		156	379.083	0.09556	320.698	0.08724	299.874	0.02848	292.743	0.02613	286.019	0.04264
		157.1	380.778	0.09496	322.113	0.08897	300.254	0.02928	293.096	0.02603	286.475	0.04212
		158	382.934	0.09759	323.357	0.09054	300.593	0.02996	293.4	0.02596	286.871	0.04174
		159.1	384.34	0.07622	324.858	0.0922	300.999	0.03085	293.77	0.0259	287.324	0.04126
		160.1	385.923	0.08955	326.207	0.09354	301.385	0.03163	294.078	0.02587	287.722	0.04083
		161.1	386.522	0.0936	327.506	0.09465	301.751	0.03241	294.406	0.02582	288.117	0.04045
		162	387.482	0.08842	328.757	0.09568	302.098	0.03314	294.694	0.02581	288.455	0.04012
		163.1	388.291	0.09159	330.137	0.09665	302.497	0.03403	295.028	0.02574	288.847	0.03972
		164.2	389.761	0.09157	331.545	0.09765	302.938	0.0349	295.369	0.02579	289.249	0.03942
		165.2	391.169	0.08641	332.858	0.09843	303.319	0.03571	295.68	0.02583	289.595	0.03915
		166	391.726	0.08496	334.021	0.09913	303.688	0.03646	295.959	0.02584	289.917	0.03893
		167.2	392.718	0.08308	335.547	0.0998	304.146	0.03746	296.328	0.0259	290.319	0.03862
		168.1	393.848	0.08625	336.724	0.10015	304.535	0.03833	296.546	0.02607	290.606	0.03833
		169	395.574	0.08195	337.962	0.10067	304.986	0.039	296.878	0.02611	290.96	0.03813
		170.1	396.318	0.0847	339.263	0.10109	305.429	0.03994	297.219	0.02622	291.32	0.03791
		171	397.001	0.08531	340.395	0.10134	305.854	0.0407	297.542	0.02627	291.637	0.03776
		172.1	398.31	0.09842	341.597	0.10156	306.3	0.04151	297.885	0.02637	291.99	0.03766
		173	399.73	0.07966	342.621	0.10175	306.697	0.0422	298.192	0.0264	292.284	0.03752
		174	400.17	0.08113	343.654	0.10192	307.13	0.04287	298.526	0.0265	292.603	0.03739
		175	400.233	0.07963	344.683	0.10204	307.566	0.04355	298.861	0.02657	292.931	0.03737
		176.1	401.191	0.08268	345.718	0.10216	308.028	0.04415	299.213	0.02665	293.275	0.03729
		177.1	401.802	0.08366	346.576	0.10218	308.438	0.04477	299.538	0.02672	293.582	0.03719
		178	402.809	0.07866	347.428	0.10215	308.854	0.04526	299.867	0.02677	293.879	0.03706
		179	404.418	0.07864	348.242	0.10216	309.294	0.04573	300.18	0.02692	294.18	0.03686
		180.1	405.283	0.08072	349.059	0.10224	309.742	0.04621	300.528	0.02701	294.504	0.03679
		181.1	405.352	0.07767	349.836	0.10223	310.171	0.0465	300.886	0.02708	294.827	0.03674
		182.1	405.642	0.07672	350.54	0.1022	310.599	0.04701	301.206	0.02721	295.118	0.0367
		183.1	405.937	0.07579	351.167	0.10226	311.028	0.04721	301.567	0.02727	295.45	0.0367
		184	406.578	0.07542	351.791	0.10209	311.447	0.04748	301.928	0.02732	295.763	0.03672
		185.1	407.344	0.08045	352.483	0.10205	311.928	0.04779	302.342	0.02742	296.124	0.03681
		186.1	407.943	0.07566	353.056	0.10207	312.375	0.04792	302.719	0.02749	296.456	0.03684
		187.2	408.756	0.07833	353.641	0.10193	312.826	0.04813	303.123	0.02755	296.796	0.03688
		188	409.887	0.07587	354.165	0.10195	313.255	0.04827	303.495	0.02759	297.11	0.0369
		189.1	410.741	0.06427	354.585	0.10193	313.682	0.04828	303.892	0.02764	297.449	0.037
		190	410.61	0.08026	355.094	0.10192	314.153	0.04841	304.324	0.0277	297.803	0.03712
		191.1	410.686	0.07935	355.649	0.10192	314.639	0.04855	304.736	0.02782	298.159	0.03716
		192.1	411.363	0.07632	356.216	0.10191	315.099	0.04867	305.16	0.02786	298.497	0.03725
		193	412.767	0.07881	356.757	0.1019	315.633	0.04872	305.621	0.02793	298.876	0.03731
		193.9	413.369	0.07833	357.3	0.10204	316.112	0.04887	306.032	0.02802	299.216	0.03735
		194.9	413.784	0.08116	357.842	0.10211	316.631	0.0489	306.475	0.02813	299.575	0.03748
		196.1	415.024	0.07851	358.508	0.10209	317.175	0.04905	306.938	0.02823	299.95	0.03762
		197	416.178	0.07613	359.13	0.10223	317.688	0.04924	307.374	0.02835	300.289	0.03771
		198.1	417.129	0.07912	359.88	0.10235	318.258	0.04955	307.841	0.02851	300.664	0.03785
		199	417.817	0.08013	360.646	0.10244	318.835	0.04985	308.297	0.02866	301.027	0.03802
		200.1	418.907	0.07611	361.641	0.10264	319.495	0.05028	308.811	0.02884	301.43	0.03825
		201.1	420.522	0.07726	362.603	0.1027	320.131	0.05073	309.293	0.02901	301.807	0.03841
		202	422.482	0.08066	363.737	0.10288	320.819	0.05138	309.802	0.02925	302.196	0.0386
		203.1	423.231	0.07825	364.926	0.10308	321.515	0.05208	310.295	0.02949	302.577	0.03883
		204.1	423.516	0.07725	366.209	0.10318	322.224	0.05282	310.786	0.02977	302.95	0.03905
		205	424.815	0.0772	367.539	0.10318	323.007	0.05362	311.296	0.03007	303.34	0.03923
		206	426.556	0.07638	369.047	0.10325	323.812	0.0546	311.819	0.03037	303.727	0.03946
		207.1	427.857	0.08058	370.598	0.10327	324.679	0.05559	312.344	0.03077	304.124	0.0397
		208	429.517	0.07417	372.114	0.10323	325.478	0.0566	312.842	0.03112	304.478	0.03995
		209.2	430.894	0.07424	373.962	0.10311	326.485	0.05789	313.419	0.03163	304.907	0.04024
		210.2	432.352	0.0759	375.699	0.10297	327.413	0.05917	313.945	0.03207	305.29	0.04055
		211	433.005	0.07323	377.298	0.10273	328.311	0.06024	314.442	0.03252	305.651	0.04087
		212.1	435.041	0.07696	379.183	0.10244	329.338	0.06166	314.991	0.03304	306.046	0.04122
		213.1	436.411	0.07693	380.922	0.10204	330.348	0.06302	315.502	0.03356	306.42	0.04151
		214.1	437.632	0.07585	382.943	0.10152	331.495	0.06447	316.086	0.03418	306.835	0.04188
		215	438.829	0.07269	385.005	0.10095	332.674	0.06601	316.688	0.03483	307.256	0.04226
		215.9	440.839	0.07316	386.913	0.10032	333.823	0.06737	317.235	0.03544	307.652	0.04261
		217.2	442.729	0.07272	388.877	0.09967	335.135	0.06888	317.835	0.03618	308.045	0.04305
		218.2	444.191	0.07172	390.844	0.09881	336.438	0.07047	318.416	0.03697	308.42	0.04345
		219.1	446.077	0.07662	392.663	0.09805	337.659	0.0719	318.935	0.03773	308.743	0.04386
		220	447.358	0.07284	394.253	0.09728	338.802	0.07315	319.455	0.03844	309.082	0.04422
		221.1	448.544	0.0869	396.002	0.09647	340.148	0.07443	320.023	0.03923	309.439	0.04473
		222.1	449.027	0.06371	397.688	0.09554	341.442	0.07576	320.519	0.04012	309.725	0.04522
		223	450.103	0.07179	399.066	0.09484	342.587	0.07691	320.967	0.0409	309.964	0.04563
		224.1	451.045	0.07407	400.385	0.09406	343.749	0.0778	321.476	0.04167	310.243	0.04608
		225	452.244	0.07447	401.458	0.09357	344.719	0.07861	321.836	0.04238	310.413	0.04647
		226	452.679	0.07459	402.687	0.09288	345.869	0.07955	322.263	0.04324	310.605	0.04696
		227	453.559	0.0769	403.816	0.09215	347.099	0.08009	322.858	0.04402	310.932	0.04742
		228.1	454.14	0.07342	404.88	0.09165	348.063	0.0809	323.161	0.04484	310.996	0.04787
		229	455.422	0.07558	405.764	0.09115	348.997	0.08122	323.586	0.04555	311.177	0.0483
		230.2	456.997	0.07301	406.651	0.09055	350.03	0.08171	324.015	0.0463	311.343	0.04882
		231.1	457.558	0.07582	407.518	0.09005	351.039	0.08193	324.54	0.04698	311.606	0.04927
		232	457.925	0.07516	408.23	0.08965	351.965	0.08212	324.991	0.0477	311.793	0.04982
		233.1	458.911	0.07725	409.131	0.08919	352.978	0.08227	325.533	0.04847	312.03	0.05041
		234.1	460.046	0.0759	409.907	0.08878	353.971	0.08241	326.015	0.04926	312.195	0.05097
		235.1	460.25	0.07719	410.651	0.08832	354.992	0.08243	326.577	0.04999	312.454	0.05146
		236.1	460.932	0.07333	411.303	0.08802	355.831	0.08242	327.018	0.0507	312.558	0.05206
		237	462.387	0.07863	411.901	0.08783	356.666	0.08232	327.478	0.05143	312.677	0.05285
		238.1	462.536	0.07582	412.357	0.08751	357.413	0.08224	327.94	0.05202	312.813	0.05348
		239.1	462.265	0.07855	412.848	0.08725	358.241	0.0819	328.491	0.05272	312.959	0.0542
		240.1	461.97	0.07769	413.156	0.08702	358.898	0.08155	328.923	0.0534	312.994	0.05493
		241.1	463.352	0.07907	413.512	0.0868	359.571	0.08125	329.401	0.05403	313.049	0.05573
		242.2	464.01	0.07713	413.655	0.08668	360.172	0.08065	329.946	0.0544	313.183	0.0566
		242.9	464.709	0.07905	413.677	0.08677	360.422	0.08028	330.157	0.05481	313.09	0.05722
		244.1	464	0.07469	413.488	0.08679	361.06	0.0797	330.536	0.05525	313.011	0.05809
		245	463.475	0.07567	413.195	0.08673	361.257	0.07896	330.9	0.05565	312.893	0.05906
		246.1	463.299	0.07736	412.868	0.08667	361.547	0.07841	331.15	0.056	312.712	0.06011
		247.1	463.492	0.07992	412.38	0.08664	361.586	0.07755	331.402	0.0562	312.571	0.06111
		248.1	463.084	0.07809	411.64	0.08705	360.572	0.07754	330.541	0.05682	311.357	0.06211
		249	461.587	0.08124	410.85	0.08721	360.199	0.07673	330.59	0.05681	311.023	0.06318
		250.3	460.271	0.07927	409.761	0.08728	359.767	0.07567	330.666	0.05694	310.546	0.06458
		251.1	459.293	0.07797	408.728	0.08723	359.341	0.07456	330.709	0.05704	310.06	0.06601
		252	459.147	0.08312	407.598	0.08712	358.923	0.07348	330.75	0.05696	309.698	0.06715
		252.9	457.725	0.08059	406.113	0.08729	358.134	0.0724	330.468	0.05706	308.872	0.06878
		254.1	455.872	0.08055	404.492	0.08716	357.337	0.07097	330.289	0.05711	308.105	0.07053
		255	453.845	0.08499	403.182	0.08712	356.702	0.06986	330.107	0.05733	307.434	0.07204
		255.9	452.097	0.08607	401.214	0.08696	355.749	0.06823	329.84	0.05738	306.541	0.07382
		257	449.803	0.08246	399.338	0.08659	354.995	0.06643	329.762	0.05754	305.755	0.07591
		258.2	448.385	0.08664	397.366	0.08614	354.256	0.06457	329.693	0.05768	304.933	0.07822
		259	446.65	0.08695	395.801	0.08557	353.613	0.06314	329.606	0.05782	304.222	0.08017
		260.1	444.154	0.08886	393.458	0.08498	352.729	0.06123	329.195	0.05843	302.913	0.08293
		261.1	441.551	0.08794	391.325	0.08419	351.984	0.0592	329.055	0.05876	301.971	0.08544
		262	439.732	0.08531	389.013	0.0832	351.142	0.05722	328.783	0.05912	300.81	0.08822
		263.1	437.474	0.08579	386.545	0.08244	349.902	0.05586	327.746	0.06055	298.666	0.0913
		264.2	434.18	0.08857	383.951	0.08102	349.07	0.05343	327.454	0.06138	297.165	0.09474
		265	430.999	0.08867	381.398	0.07948	348.441	0.05121	327.175	0.06212	295.952	0.09783
		265.8	427.646	0.09314	379.416	0.0776	348.041	0.04938	326.961	0.06291	294.834	0.10065
		267	424.385	0.09625	376.577	0.07509	347.373	0.04703	326.5	0.06419	293.136	0.10452
		268	421.041	0.09339	374.091	0.07233	346.878	0.0456	325.453	0.06648	290.902	0.1081
		269.1	417.721	0.09751	371.75	0.06935	346.487	0.04407	324.901	0.06749	289.417	0.11172
		270.1	413.703	0.09717	369.725	0.06626	346.161	0.04291	324.429	0.06863	287.92	0.11536
		271.1	409.288	0.09888	367.741	0.06267	345.845	0.04181	323.84	0.06996	286.181	0.11925
		272.1	404.704	0.0939	366.056	0.05905	345.565	0.04105	323.316	0.07088	284.676	0.12295
		273.2	400.975	0.09897	364.373	0.05502	345.294	0.04029	322.837	0.0722	283.037	0.12709
		274	396.971	0.09356	363.349	0.05193	345.145	0.03989	322.392	0.07338	281.745	0.13028
		275	393.603	0.09224	362.322	0.04896	344.822	0.03972	321.827	0.07422	280.41	0.13341
		276	390.94	0.09318	361.479	0.04573	344.603	0.03958	321.309	0.0754	279.11	0.13661
		276.9	388.527	0.08656	360.991	0.04365	344.509	0.03939	321.067	0.07596	278.295	0.13914
		278	385.508	0.08347	360.508	0.0414	344.388	0.0392	320.807	0.07669	277.375	0.14199
		279.1	383.089	0.08164	360.161	0.03979	344.125	0.03934	320.382	0.07734	276.533	0.14443
		280	381.908	0.08006	360.013	0.03855	344.091	0.03921	320.327	0.07772	276.108	0.14614
		281	380.587	0.07753	359.955	0.03748	344.175	0.03901	320.476	0.07747	276.181	0.1475
		281.9	379.821	0.07163	360.001	0.03677	344.292	0.03874	320.644	0.07742	276.282	0.14869
		283	379.237	0.0711	360.022	0.03609	344.377	0.03863	320.834	0.07731	276.433	0.14966
		284.1	379.804	0.06925	360.11	0.03577	344.513	0.03836	321.231	0.07661	276.925	0.1501
		285.1	379.976	0.06725	360.328	0.03542	344.791	0.03795	321.743	0.07606	277.725	0.15002
		286	380.552	0.06502	360.611	0.03519	345.131	0.03749	322.418	0.07509	278.785	0.1497
		287.1	381.157	0.06774	360.983	0.03516	345.451	0.03706	323.113	0.07417	279.84	0.14929
		288.1	382.73	0.06531	361.235	0.03505	345.856	0.03659	323.87	0.07315	281.09	0.1484
		289	382.501	0.06685	361.602	0.03494	346.315	0.03615	324.679	0.07215	282.436	0.14743
		290.1	381.909	0.06668	362.055	0.03502	346.783	0.03569	325.483	0.07113	283.765	0.1464
		291.1	381.655	0.06707	362.538	0.03506	347.337	0.03537	326.341	0.07021	285.048	0.14549
		292.1	382.907	0.06679	363.058	0.03506	347.891	0.03507	327.152	0.06942	286.339	0.14437
		293	383.628	0.06693	363.56	0.03528	348.353	0.03473	327.868	0.06874	287.305	0.14363
		294	384.858	0.07079	364.108	0.03535	348.924	0.03444	328.707	0.06788	288.606	0.14254
		295	385.978	0.06955	364.759	0.03553	349.543	0.03424	329.546	0.0671	289.89	0.14129
		296	386.824	0.07	365.376	0.03559	350.112	0.03392	330.33	0.06644	291.074	0.14011
		297.1	386.758	0.07141	366.05	0.03587	350.795	0.03384	331.084	0.06592	292.25	0.13871
		298	387.854	0.07421	366.663	0.03616	351.409	0.03358	331.839	0.06535	293.261	0.13784
		299.1	389.852	0.07524	367.328	0.03632	351.997	0.03351	332.596	0.06476	294.381	0.1368
		300.1	390.779	0.07303	367.941	0.03665	352.611	0.03336	333.345	0.06421	295.504	0.13568
		301.1	391.479	0.07573	368.689	0.03689	353.252	0.03343	334.05	0.06376	296.535	0.13456
		302.1	392.36	0.07888	369.288	0.03715	353.846	0.03333	334.847	0.06309	297.606	0.13346
		302.9	393.999	0.08211	369.936	0.03741	354.469	0.03317	335.524	0.06263	298.627	0.13235
		304	394.836	0.07922	370.572	0.03773	355.044	0.03312	336.171	0.06219	299.54	0.13147
		305	395.922	0.08685	371.292	0.03804	355.693	0.03309	336.892	0.06174	300.575	0.1303
		306	396.447	0.08419	372.041	0.03838	356.342	0.03299	337.627	0.06129	301.588	0.1291
		307.1	396.841	0.06112	372.704	0.03873	356.964	0.03303	338.305	0.06084	302.598	0.1279
		308.1	398.515	0.0904	373.42	0.03905	357.597	0.03297	339.015	0.06046	303.599	0.12672
		309.1	399.814	0.09266	374.123	0.03939	358.243	0.033	339.713	0.06008	304.623	0.12543
		310.1	401.307	0.09047	374.831	0.03988	358.9	0.03287	340.378	0.05968	305.59	0.12428
		311.1	401.54	0.09668	375.55	0.04014	359.529	0.03291	341.06	0.05931	306.612	0.12302
		312.1	402.684	0.09596	376.237	0.04059	360.154	0.03297	341.627	0.05903	307.576	0.12174
		313	406.601	0.10002	376.983	0.04098	360.838	0.03296	342.35	0.05857	308.659	0.12037
		314	409.257	0.10134	377.625	0.04128	361.401	0.03302	342.917	0.05836	309.455	0.11937
		315	408.995	0.11026	378.372	0.04175	362.382	0.03329	343.557	0.0581	310.504	0.11792
		316.1	406.944	0.10229	379.194	0.04223	363.221	0.03337	344.349	0.05766	311.616	0.11651
		317.1	408.098	0.10896	379.876	0.04248	363.844	0.0334	344.964	0.05735	312.581	0.11526
		318	409.534	0.10632	380.671	0.04308	364.526	0.03334	345.676	0.05697	313.702	0.114
		319.1	411.855	0.11324	381.377	0.04349	365.175	0.03337	346.334	0.05665	314.755	0.11266
		320	412.846	0.11127	382.13	0.04398	365.899	0.0335	346.952	0.05641	315.645	0.11145
		321.2	413.309	0.11322	383.038	0.04447	366.635	0.03349	347.796	0.056	316.876	0.10984
		322	414.05	0.11523	383.728	0.04486	367.292	0.03349	348.447	0.05568	317.767	0.10875
		323.1	415.49	0.12011	384.507	0.04534	367.987	0.03344	349.214	0.05531	318.878	0.10729
		324	419.29	0.12222	385.334	0.04577	368.747	0.03347	350.025	0.05487	320.004	0.10597
		325.1	421.237	0.12464	386.172	0.04623	369.57	0.03347	350.784	0.05457	321.099	0.10467
		326.1	421.469	0.10366	387.155	0.04675	370.437	0.03342	351.639	0.0542	322.394	0.10318
		327.2	420.822	0.12588	388.067	0.04709	371.296	0.03342	352.5	0.05379	323.609	0.10181
		328.1	422.917	0.13203	388.997	0.04774	372.161	0.03341	353.413	0.05336	324.872	0.10039
		329.1	423.669	0.13479	389.917	0.04797	373.045	0.03338	354.33	0.053	326.324	0.09873
		330.2	424.29	0.1371	390.967	0.04824	374.161	0.03322	355.482	0.05244	327.788	0.09702
		331.1	428.381	0.13801	391.891	0.04856	375.027	0.03322	356.437	0.05187	329.093	0.0956
		332.1	430.784	0.13735	393.054	0.04874	376.16	0.03306	357.542	0.05155	330.478	0.09432
		333	431.211	0.16649	394.064	0.04923	377.231	0.03296	358.72	0.05107	332.135	0.09254
		334.1	430.197	0.14521	395.343	0.04946	378.6	0.03266	360.159	0.05043	333.986	0.09089
		335.1	431.818	0.14916	396.502	0.04969	379.769	0.0324	361.419	0.04995	335.524	0.08949
		336.2	433.354	0.15281	397.735	0.04976	381.172	0.03216	362.846	0.04942	337.424	0.08791
		337.1	436.011	0.15165	398.992	0.04961	382.591	0.03182	364.35	0.04892	339.319	0.08636
		338	438.328	0.15408	400.324	0.04987	383.974	0.03155	365.814	0.04831	341.196	0.08477
		339.1	440.193	0.15713	401.721	0.04996	385.608	0.03121	367.582	0.04774	343.297	0.08334
		340	441.882	0.16193	402.977	0.04985	387.019	0.03069	369.228	0.04717	345.262	0.08205
		341	441.212	0.16307	404.41	0.04999	388.616	0.03028	370.831	0.0468	347.157	0.08098
		342	441.161	0.16473	405.786	0.04996	390.279	0.02985	372.651	0.0462	349.365	0.07954
		343.1	443.81	0.18617	407.087	0.0498	391.81	0.02936	374.326	0.04553	351.499	0.07791
		344.1	448.098	0.17243	408.465	0.04981	393.43	0.029	376.079	0.045	353.601	0.07655
		345	444.71	0.17428	409.777	0.04984	394.86	0.0285	377.642	0.0445	355.449	0.07554
		346	443.938	0.18019	410.948	0.04986	396.293	0.02822	379.2	0.04404	357.26	0.07439
		347.2	447.594	0.15532	412.243	0.05003	397.783	0.02784	380.851	0.04352	359.209	0.07318
		348.2	453.912	0.18727	413.532	0.05036	399.42	0.02735	382.538	0.0429	361.424	0.07156
		349	454.616	0.18752	414.509	0.05036	400.353	0.02727	383.592	0.0426	362.659	0.07084
		350.1	456.553	0.19117	415.865	0.05072	401.894	0.02684	385.2	0.04214	364.547	0.06976
		351.2	457.785	0.19409	416.872	0.05087	403.033	0.02656	386.602	0.04132	366.162	0.06916
		352.1	459.857	0.19558	417.997	0.0513	404.294	0.02627	387.973	0.04088	367.772	0.06826
		352.9	462.467	0.20346	418.968	0.0516	405.382	0.026	389.055	0.04096	369.061	0.0673
		354	456.6	0.20481	420.079	0.05213	406.552	0.02586	390.365	0.04055	370.613	0.06643
		355	454.688	0.2093	421.062	0.05251	407.587	0.02571	391.486	0.04019	371.96	0.06561
		356	459.667	0.2276	421.913	0.05306	408.578	0.02547	392.573	0.03989	373.242	0.06489
		357	468.962	0.21907	422.835	0.05365	409.529	0.02527	393.692	0.03919	374.482	0.06427
		358	469.32	0.22264	423.772	0.05428	410.5	0.02518	394.722	0.03923	375.783	0.06352
		359.1	470.745	0.22608	424.697	0.05498	411.452	0.02499	395.733	0.03896	376.917	0.06299
		360	473.01	0.23087	425.576	0.05563	412.375	0.02482	396.825	0.03828	378.225	0.06249
		361	474.168	0.23771	426.467	0.05635	413.213	0.02473	397.646	0.03839	379.179	0.06171
		362.1	475.615	0.2435	427.411	0.05737	414.121	0.02468	398.604	0.03813	380.317	0.06116
		363	477.479	0.24528	428.257	0.05798	414.971	0.02459	399.555	0.03783	381.438	0.06059
		363.9	479.265	0.25024	428.996	0.05884	415.68	0.0246	400.313	0.03762	382.37	0.06001
		365	480.602	0.2563	429.841	0.05986	416.563	0.02446	401.246	0.03736	383.503	0.05948
		366.2	482.147	0.26012	430.701	0.06077	417.337	0.02448	402.063	0.03719	384.422	0.05917
		367.2	484.367	0.26836	431.488	0.06184	418.093	0.02442	402.876	0.03698	385.385	0.05874
		368.2	486.485	0.27357	432.327	0.06295	418.879	0.0245	403.681	0.03682	386.336	0.05834
		369.1	488.552	0.27646	433.136	0.06399	419.568	0.02445	404.413	0.03664	387.165	0.05806
		370.1	487.647	0.28556	433.942	0.06526	420.356	0.02457	405.238	0.03643	388.142	0.05772
		371	507.548	0.29213	434.692	0.06641	420.97	0.02454	405.779	0.03628	388.938	0.05724
		372.1	515.332	0.29401	435.462	0.0676	421.65	0.02465	406.476	0.0361	389.746	0.05697
		372.9	511.624	0.20101	436.293	0.06886	422.349	0.02472	407.205	0.03598	390.579	0.05669
		374.1	496.687	0.30483	437.163	0.07045	423.09	0.02481	407.999	0.03579	391.471	0.05632
		375	502.972	0.31457	437.844	0.07171	423.716	0.02491	408.667	0.03567	392.231	0.05605
		376.1	505.366	0.3235	438.731	0.07335	424.369	0.02502	409.299	0.03552	393.055	0.05574
		377.2	507.624	0.32744	439.585	0.07505	425.079	0.02517	410.03	0.03542	393.87	0.05546
		378.1	509.486	0.33325	440.387	0.07642	425.646	0.02536	410.606	0.03526	394.539	0.05529
		379.1	511.703	0.33726	441.162	0.07799	426.276	0.02533	411.247	0.03519	395.272	0.05505
		380	514.584	0.35114	442.003	0.07975	426.902	0.02559	411.883	0.03501	396.019	0.0548
		381.1	520.36	0.35773	442.895	0.08175	427.521	0.0258	412.532	0.03487	396.783	0.05458
		382.2	508.901	0.36539	443.636	0.08347	428.1	0.02597	413.104	0.03475	397.442	0.05433
		382.9	506.079	0.41413	444.485	0.08537	428.668	0.02615	413.759	0.03464	398.175	0.05414
		384.1	513.013	0.37106	445.319	0.08748	429.277	0.02637	414.388	0.03453	398.882	0.05394
		385	532.934	0.38571	446.125	0.08926	429.782	0.02659	414.879	0.03448	399.483	0.05375
		386	523.981	0.39508	446.864	0.09159	430.3	0.0268	415.457	0.03438	400.11	0.05361
		387.1	523.448	0.3993	447.794	0.09362	430.862	0.0271	416.018	0.03426	400.784	0.0534
		388	529.018	0.40048	448.683	0.09586	431.436	0.02753	416.586	0.03419	401.426	0.05327
		389	545.503	0.41652	449.451	0.09786	431.9	0.02763	417.091	0.03412	402	0.05316
		390.2	532.839	0.42833	450.44	0.10061	432.481	0.02801	417.672	0.03402	402.691	0.05303
		391.1	534.548	0.4337	451.305	0.10308	432.967	0.02829	418.196	0.03394	403.268	0.05288
		392.1	526.863	0.47967	452.186	0.10544	433.433	0.0286	418.693	0.03385	403.872	0.05285
		393.2	539.974	0.45651	453.129	0.10835	433.949	0.02888	419.262	0.03368	404.505	0.05269
		394.2	546.08	0.4878	454.05	0.11111	434.445	0.02938	419.748	0.03361	405.099	0.05256
		395.1	564.513	0.47151	454.891	0.11365	434.812	0.02974	420.133	0.03354	405.601	0.05242
		396.2	570.612	0.48064	455.843	0.11687	435.326	0.03035	420.479	0.03339	406.194	0.05219
		397	576.334	0.49292	456.729	0.1195	435.727	0.03063	420.893	0.03332	406.687	0.05213
		398	577.537	0.45481	457.608	0.12228	436.042	0.03109	421.291	0.03324	407.189	0.05198
		399.1	576.111	0.51016	458.479	0.12522	436.432	0.03162	421.582	0.03312	407.647	0.0518
		400.1	581.671	0.51663	459.389	0.12805	436.774	0.03211	421.939	0.033	408.131	0.05165
		401.1	586.165	0.527	460.375	0.13162	437.15	0.03268	422.325	0.0329	408.623	0.05148
		402	589.416	0.53603	461.221	0.13449	437.516	0.03303	422.611	0.03277	409.051	0.05132
		403.1	595.482	0.54735	462.264	0.13801	437.851	0.03369	423.03	0.03269	409.546	0.05114
		404.1	593.518	0.56027	463.378	0.14174	438.301	0.03429	423.454	0.03264	410.043	0.05098
		405.1	596.09	0.57329	464.488	0.14541	438.713	0.03496	423.817	0.03258	410.529	0.05083
		406	602.45	0.60387	465.579	0.14886	439.148	0.03559	424.177	0.03252	410.99	0.05064
		407.1	614.999	0.59446	466.755	0.15245	439.553	0.03621	424.577	0.03251	411.459	0.05058
		408.1	619.74	0.60848	468.048	0.15668	440.039	0.03709	424.99	0.03247	412.009	0.05041
		409.1	621.969	0.61991	469.234	0.16077	440.509	0.03792	425.279	0.03241	412.493	0.05022
		410	626.029	0.63746	470.691	0.16491	441.022	0.03864	425.682	0.03239	412.994	0.0501
		411	633.337	0.60243	472.187	0.1693	441.574	0.03958	426.113	0.03234	413.544	0.04997
		412.1	641.846	0.66042	473.729	0.17378	442.121	0.04072	426.49	0.03238	414.029	0.04987
		413.1	647.827	0.67667	475.316	0.17848	442.757	0.04173	426.968	0.03244	414.586	0.04979
		414	654.505	0.6908	476.87	0.18265	443.322	0.04285	427.185	0.03234	415.059	0.04964
		415.1	660.188	0.70473	478.724	0.18776	444.062	0.04409	427.611	0.03256	415.577	0.04945
		416	665.942	0.71984	480.602	0.19265	444.842	0.04516	428.171	0.03272	416.173	0.04938
		417	672.904	0.74026	482.529	0.19789	445.667	0.04647	428.717	0.0329	416.789	0.04927
		418.1	679.957	0.75604	484.333	0.20267	446.462	0.0475	429.283	0.03307	417.371	0.0492
		419.1	686.448	0.77546	486.551	0.20838	447.397	0.0488	429.988	0.0333	418.083	0.04912
		420.1	695.542	0.7951	488.649	0.21378	448.419	0.05013	430.688	0.0335	418.776	0.04908
		421.1	687.942	0.81251	490.562	0.21918	449.337	0.05118	431.334	0.03373	419.426	0.04903
		422.2	687.677	0.84275	492.776	0.22526	450.303	0.05258	432.083	0.03395	420.162	0.04903
		423	699.078	0.88617	494.597	0.2305	451.093	0.05363	432.703	0.03412	420.802	0.04903
		424	722.067	0.84257	496.93	0.23703	452.217	0.05513	433.478	0.03443	421.562	0.04899
		424.9	728.973	0.9043	498.78	0.24259	453.049	0.05625	434.127	0.03461	422.212	0.04899
		426.1	737.049	0.93207	501.453	0.25065	454.288	0.05792	435.001	0.03485	423.102	0.04894
		427.1	745.089	0.95642	503.396	0.25645	455.075	0.05923	435.649	0.03496	423.756	0.04889
		428.1	752.839	0.98239	505.982	0.26389	456.248	0.06085	436.502	0.03525	424.599	0.04887
		429.2	767.707	0.99993	508.152	0.27005	457.232	0.06219	437.117	0.03539	425.282	0.04884
		429.9	777.869	1.0234	510.605	0.27703	458.272	0.0636	437.958	0.03572	426.046	0.04891
		430.9	792.497	1.03886	512.933	0.28383	459.432	0.06512	438.793	0.03606	426.799	0.04903
		432.1	798.149	1.07371	515.741	0.2919	460.832	0.06686	439.776	0.03647	427.685	0.04913
		433	806.774	1.06367	518.273	0.29881	462.006	0.06838	440.609	0.03679	428.435	0.04927
		434.1	810.673	1.12048	520.793	0.30658	463.254	0.06987	441.508	0.03721	429.189	0.04941
		435	822.129	1.14395	523.278	0.31327	464.371	0.07129	442.327	0.03758	429.909	0.04953
		436.1	831.444	1.17022	525.774	0.32164	465.637	0.07288	443.249	0.03808	430.659	0.04971
		437	841.594	1.19659	528.141	0.32949	466.773	0.07449	444.023	0.03839	431.343	0.04984
		438	853.89	1.22021	530.451	0.33637	467.836	0.07585	444.772	0.03873	431.977	0.04999
		439.1	864.796	1.24458	533.013	0.34543	468.981	0.07763	445.626	0.03915	432.688	0.05011
		440.1	876.161	1.26882	535.447	0.35344	470.068	0.07923	446.366	0.03957	433.353	0.05012
		441.1	889.342	1.29448	537.653	0.36113	471.075	0.08081	447.071	0.03984	434.05	0.05032
		442.1	891.865	1.31339	540.196	0.36937	472.252	0.0826	447.726	0.04003	434.795	0.05035
		443.1	903.397	1.33778	542.483	0.37665	473.382	0.08396	448.527	0.04034	435.486	0.05065
		444.3	902.304	1.42192	545.676	0.38612	474.983	0.08589	449.762	0.04084	436.421	0.05116
		445.1	931.822	1.37913	548.121	0.39279	476.136	0.08725	450.667	0.04114	437.118	0.05151
		446.1	953.238	1.45705	551.108	0.40027	477.811	0.08879	451.868	0.04177	437.942	0.05199
		447.1	979.644	1.37564	554.505	0.40838	479.713	0.0906	453.131	0.04248	438.92	0.05242
		448	992.302	1.42908	557.529	0.41577	481.262	0.09235	454.157	0.04278	439.837	0.05272
		449.1	991.264	1.44333	560.668	0.42388	482.856	0.09403	455.506	0.04299	440.904	0.05317
		450.1	--	1.46029	564.295	0.43182	484.912	0.09572	457.203	0.04339	442.186	0.05385

## Sheet: Figure 5c
Figure 5c			Time(s)	Displacement (mm)	Time(s)	Voltage (V)
			0	0.23092	0	0.01581
			0.001	0.23092	0.00132	0.01581
			0.002	0.23092	0.00264	0.01581
			0.003	0.23092	0.00396	0.01581
			0.004	0.23092	0.00528	0.01581
			0.005	0.23092	0.0066	0.01581
			0.006	0.23092	0.00792	0.01581
			0.007	0	0.00924	0.01581
			0.008	0.23092	0.01056	0.01581
			0.009	0	0.01188	0.01581
			0.01	0	0.0132	0.01581
			0.011	0	0.01452	0.01581
			0.012	0.23092	0.01584	0.01581
			0.013	0.23092	0.01716	0.01581
			0.014	0	0.01848	0.01581
			0.015	0	0.0198	0.01581
			0.016	0	0.02112	0.01581
			0.017	-0.23092	0.02244	0.01581
			0.018	-0.23092	0.02376	0.01581
			0.019	-0.23092	0.02508	0.01581
			0.02	-0.23092	0.0264	0.01581
			0.021	-0.23092	0.02772	0.01581
			0.022	0	0.02904	0.01581
			0.023	-0.23092	0.03036	0.01581
			0.024	-0.23092	0.03168	0.01581
			0.025	-0.23092	0.033	0.01581
			0.026	-0.23092	0.03432	0.01581
			0.027	-0.23092	0.03564	0.01581
			0.028	-0.23092	0.03696	0.01581
			0.029	-0.23092	0.03828	0.01581
			0.03	-0.23092	0.0396	0.01581
			0.031	-0.23092	0.04092	0.01581
			0.032	0	0.04224	0.01581
			0.033	0	0.04356	0.01717
			0.034	0	0.04488	0.01174
			0.035	0	0.0462	0.00407
			0.036	0	0.04752	-0.00136
			0.037	0	0.04884	0
			0.038	0	0.05016	0
			0.039	0	0.05148	0
			0.04	0	0.0528	-0.00136
			0.041	0.23092	0.05412	0.00542
			0.042	0.23092	0.05544	0.00632
			0.043	0.23092	0.05676	0.01084
			0.044	0.23092	0.05808	0.00632
			0.045	0.46184	0.0594	0.00542
			0.046	0.23092	0.06072	-0.00136
			0.047	0.23092	0.06204	0
			0.048	0	0.06336	0
			0.049	0.23092	0.06468	-0.00136
			0.05	0.23092	0.066	0.00678
			0.051	0.23092	0.06732	0.00226
			0.052	0	0.06864	-0.00226
			0.053	0	0.06996	-0.00813
			0.054	0	0.07128	0.00678
			0.055	0	0.0726	0.00768
			0.056	0	0.07392	0.00407
			0.057	0	0.07524	0.00271
			0.058	0	0.07656	0.0131
			0.059	0	0.07788	0.0131
			0.06	-0.23092	0.0792	0.00407
			0.061	-0.23092	0.08052	-0.00136
			0.062	-0.23092	0.08184	0
			0.063	-0.23092	0.08316	0
			0.064	-0.23092	0.08448	0
			0.065	-0.23092	0.0858	0
			0.066	-0.23092	0.08712	0
			0.067	-0.46184	0.08844	0.00136
			0.068	0	0.08976	-0.00542
			0.069	-0.23092	0.09108	-0.00903
			0.07	-0.46184	0.0924	0
			0.071	-0.23092	0.09372	0.00903
			0.072	0	0.09504	0.00542
			0.073	-0.23092	0.09636	-0.00136
			0.074	0	0.09768	-0.00136
			0.075	-0.23092	0.099	0.00542
			0.076	0	0.10032	0.00768
			0.077	0	0.10164	0.00542
			0.078	0	0.10296	-0.00136
			0.079	0.23092	0.10428	0
			0.08	0.23092	0.1056	0
			0.081	0	0.10692	0
			0.082	0.23092	0.10824	0.00136
			0.083	0.23092	0.10956	-0.00542
			0.084	0	0.11088	-0.00768
			0.085	0.23092	0.1122	-0.00542
			0.086	0	0.11352	0.00271
			0.087	0	0.11484	-0.00407
			0.088	0.23092	0.11616	-0.0131
			0.089	0	0.11748	-0.0131
			0.09	0	0.1188	-0.00407
			0.091	0.23092	0.12012	0.00136
			0.092	0.23092	0.12144	0
			0.093	0.23092	0.12276	0
			0.094	0	0.12408	0
			0.095	0	0.1254	0
			0.096	0	0.12672	0
			0.097	0	0.12804	0.00136
			0.098	0	0.12936	-0.00542
			0.099	-0.23092	0.13068	-0.00768
			0.1	0	0.132	-0.00407
			0.101	0	0.13332	-0.00407
			0.102	0	0.13464	-0.00768
			0.103	-0.23092	0.13596	-0.00407
			0.104	-0.23092	0.13728	-0.00407
			0.105	-0.23092	0.1386	-0.00903
			0.106	-0.23092	0.13992	0
			0.107	-0.23092	0.14124	0.00903
			0.108	-0.23092	0.14256	0.00542
			0.109	-0.23092	0.14388	-0.00271
			0.11	-0.23092	0.1452	0.00407
			0.111	-0.23092	0.14652	0.0131
			0.112	0	0.14784	0.0131
			0.113	-0.23092	0.14916	0.00271
			0.114	0	0.15048	0.00271
			0.115	0	0.1518	0.0131
			0.116	0	0.15312	0.01174
			0.117	0	0.15444	0.00949
			0.118	0	0.15576	0.00632
			0.119	0	0.15708	0.00542
			0.12	0	0.1584	-0.00136
			0.121	0	0.15972	0
			0.122	0	0.16104	0.00136
			0.123	0.23092	0.16236	-0.00407
			0.124	0.23092	0.16368	-0.0131
			0.125	0.23092	0.165	-0.0131
			0.126	0	0.16632	-0.00407
			0.127	0	0.16764	0
			0.128	0.23092	0.16896	0.00407
			0.129	0.23092	0.17028	0.0131
			0.13	0	0.1716	0.0131
			0.131	0.23092	0.17292	0.00407
			0.132	0.46184	0.17424	-0.00271
			0.133	0.23092	0.17556	0.00542
			0.134	0	0.17688	0.00768
			0.135	0	0.1782	0.00542
			0.136	0.23092	0.17952	-0.00136
			0.137	0	0.18084	0
			0.138	0	0.18216	0
			0.139	-0.23092	0.18348	-0.00136
			0.14	0	0.1848	0.00542
			0.141	0	0.18612	0.00768
			0.142	-0.23092	0.18744	0.00542
			0.143	-0.23092	0.18876	-0.00136
			0.144	-0.23092	0.19008	0
			0.145	-0.23092	0.1914	0
			0.146	-0.23092	0.19272	-0.00136
			0.147	-0.23092	0.19404	0.00542
			0.148	-0.23092	0.19536	0.00768
			0.149	-0.23092	0.19668	0.00542
			0.15	-0.23092	0.198	-0.00136
			0.151	-0.23092	0.19932	0
			0.152	-0.23092	0.20064	0
			0.153	-0.23092	0.20196	0
			0.154	0	0.20328	-0.00136
			0.155	-0.23092	0.2046	0.00542
			0.156	-0.23092	0.20592	0.00768
			0.157	0	0.20724	0.00542
			0.158	0	0.20856	-0.00136
			0.159	0	0.20988	0
			0.16	0	0.2112	0
			0.161	0	0.21252	0
			0.162	0	0.21384	0
			0.163	0	0.21516	0
			0.164	0	0.21648	0
			0.165	-0.23092	0.2178	0
			0.166	0.23092	0.21912	-0.00136
			0.167	0.23092	0.22044	0.00542
			0.168	0.23092	0.22176	0.00768
			0.169	0.23092	0.22308	0.00542
			0.17	0.23092	0.2244	-0.00271
			0.171	0.23092	0.22572	0.00542
			0.172	0.23092	0.22704	0.00632
			0.173	0.23092	0.22836	0.00949
			0.174	0.23092	0.22968	0.0131
			0.175	0.23092	0.231	0.00768
			0.176	0	0.23232	-0.00361
			0.177	0.23092	0.23364	-0.00678
			0.178	0.23092	0.23496	0.00271
			0.179	0	0.23628	-0.00542
			0.18	0.23092	0.2376	-0.00768
			0.181	0	0.23892	-0.00542
			0.182	0	0.24024	0.00136
			0.183	0	0.24156	0
			0.184	0	0.24288	0
			0.185	0	0.2442	0
			0.186	-0.23092	0.24552	0
			0.187	-0.23092	0.24684	0
			0.188	-0.23092	0.24816	0
			0.189	0	0.24948	0
			0.19	-0.23092	0.2508	-0.00136
			0.191	-0.23092	0.25212	0.00542
			0.192	0	0.25344	0.00768
			0.193	-0.23092	0.25476	0.00678
			0.194	-0.23092	0.25608	-0.00678
			0.195	0	0.2574	-0.00768
			0.196	-0.23092	0.25872	-0.00542
			0.197	-0.23092	0.26004	0
			0.198	-0.23092	0.26136	0.00542
			0.199	0	0.26268	0.00768
			0.2	0	0.264	0.00542
			0.201	0	0.26532	-0.00136
			0.202	0	0.26664	0
			0.203	0	0.26796	0
			0.204	0	0.26928	0
			0.205	0.23092	0.2706	0
			0.206	-0.23092	0.27192	0
			0.207	0	0.27324	0
			0.208	0.23092	0.27456	0.01581
			0.209	0	0.27588	0.01581
			0.21	0.23092	0.2772	0.01581
			0.211	0.23092	0.27852	0.01581
			0.212	0	0.27984	0.01581
			0.213	0.23092	0.28116	0.01581
			0.214	0.23092	0.28248	0.01581
			0.215	0.23092	0.2838	0.01581
			0.216	0.23092	0.28512	0.01581
			0.217	0.23092	0.28644	0.01581
			0.218	0	0.28776	0.01581
			0.219	0.23092	0.28908	0.01581
			0.22	0	0.2904	0.01581
			0.221	0	0.29172	0.01581
			0.222	0	0.29304	0.01581
			0.223	0	0.29436	0.01581
			0.224	0	0.29568	0.01581
			0.225	0	0.297	0.01581
			0.226	0	0.29832	0.01581
			0.227	-0.23092	0.29964	0.01581
			0.228	-0.23092	0.30096	0.01581
			0.229	-0.23092	0.30228	0.01581
			0.23	0	0.3036	0.01581
			0.231	-0.23092	0.30492	0.01581
			0.232	-0.23092	0.30624	0.01581
			0.233	-0.23092	0.30756	0.01581
			0.234	-0.23092	0.30888	0.01581
			0.235	-0.23092	0.3102	0.01581
			0.236	-0.23092	0.31152	0.01581
			0.237	-0.23092	0.31284	0.01581
			0.238	0	0.31416	0.01581
			0.239	0	0.31548	0.01581
			0.24	0	0.3168	0.01581
			0.241	0	0.31812	0.01717
			0.242	0	0.31944	0.01174
			0.243	0	0.32076	0.00407
			0.244	0	0.32208	-0.00136
			0.245	0	0.3234	0
			0.246	0	0.32472	0
			0.247	0	0.32604	0
			0.248	0	0.32736	-0.00136
			0.249	0	0.32868	0.00542
			0.25	0	0.33	0.00632
			0.251	0.23092	0.33132	0.01084
			0.252	0.23092	0.33264	0.00632
			0.253	0	0.33396	0.00542
			0.254	0.23092	0.33528	-0.00136
			0.255	0	0.3366	0
			0.256	0	0.33792	0
			0.257	0.23092	0.33924	-0.00136
			0.258	0	0.34056	0.00678
			0.259	0.23092	0.34188	0.00226
			0.26	0	0.3432	-0.00226
			0.261	0.23092	0.34452	-0.00813
			0.262	0	0.34584	0.00678
			0.263	0	0.34716	0.00768
			0.264	0	0.34848	0.00407
			0.265	0	0.3498	0.00271
			0.266	0	0.35112	0.0131
			0.267	0	0.35244	0.0131
			0.268	0	0.35376	0.00407
			0.269	0	0.35508	-0.00136
			0.27	-0.23092	0.3564	0
			0.271	0	0.35772	0
			0.272	-0.23092	0.35904	0
			0.273	-0.23092	0.36036	0
			0.274	-0.23092	0.36168	0
			0.275	0	0.363	0.00136
			0.276	-0.23092	0.36432	-0.00542
			0.277	-0.23092	0.36564	-0.00903
			0.278	-0.23092	0.36696	0
			0.279	0	0.36828	0.00903
			0.28	-0.23092	0.3696	0.00542
			0.281	0	0.37092	-0.00136
			0.282	0	0.37224	-0.00136
			0.283	0	0.37356	0.00542
			0.284	-0.23092	0.37488	0.00768
			0.285	0	0.3762	0.00542
			0.286	0	0.37752	-0.00136
			0.287	0	0.37884	0
			0.288	0	0.38016	0
			0.289	0.23092	0.38148	0
			0.29	0	0.3828	0.00136
			0.291	0.23092	0.38412	-0.00542
			0.292	0.23092	0.38544	-0.00768
			0.293	0.23092	0.38676	-0.00542
			0.294	0	0.38808	0.00271
			0.295	0.23092	0.3894	-0.00407
			0.296	0	0.39072	-0.0131
			0.297	0.23092	0.39204	-0.0131
			0.298	0.23092	0.39336	-0.00407
			0.299	0	0.39468	0.00136
			0.3	0	0.396	0
			0.301	-0.23092	0.39732	0
			0.302	0	0.39864	0
			0.303	0	0.39996	0
			0.304	0	0.40128	0
			0.305	0	0.4026	0.00136
			0.306	0	0.40392	-0.00542
			0.307	0	0.40524	-0.00768
			0.308	0	0.40656	-0.00407
			0.309	0	0.40788	-0.00407
			0.31	-0.23092	0.4092	-0.00768
			0.311	-0.23092	0.41052	-0.00407
			0.312	0	0.41184	-0.00407
			0.313	0	0.41316	-0.00903
			0.314	-0.23092	0.41448	0
			0.315	-0.23092	0.4158	0.00903
			0.316	-0.23092	0.41712	0.00542
			0.317	0	0.41844	-0.00271
			0.318	-0.23092	0.41976	0.00407
			0.319	-0.23092	0.42108	0.0131
			0.32	-0.23092	0.4224	0.0131
			0.321	0	0.42372	0.00271
			0.322	-0.23092	0.42504	0.00271
			0.323	-0.23092	0.42636	0.0131
			0.324	0	0.42768	0.01174
			0.325	0	0.429	0.00949
			0.326	0.23092	0.43032	0.00632
			0.327	0	0.43164	0.00542
			0.328	0	0.43296	-0.00136
			0.329	0	0.43428	0
			0.33	0	0.4356	0.00136
			0.331	0	0.43692	-0.00407
			0.332	0	0.43824	-0.0131
			0.333	0.23092	0.43956	-0.0131
			0.334	0	0.44088	-0.00407
			0.335	0	0.4422	0
			0.336	0	0.44352	0.00407
			0.337	0.23092	0.44484	0.0131
			0.338	0.23092	0.44616	0.0131
			0.339	0.23092	0.44748	0.00407
			0.34	0	0.4488	-0.00271
			0.341	0	0.45012	0.00542
			0.342	0	0.45144	0.00768
			0.343	0	0.45276	0.00542
			0.344	0	0.45408	-0.00136
			0.345	0	0.4554	0
			0.346	0	0.45672	0
			0.347	0	0.45804	-0.00136
			0.348	0	0.45936	0.00542
			0.349	0	0.46068	0.00768
			0.35	-0.23092	0.462	0.00542
			0.351	0	0.46332	-0.00136
			0.352	-0.23092	0.46464	0
			0.353	-0.23092	0.46596	0
			0.354	0	0.46728	-0.00136
			0.355	-0.23092	0.4686	0.00542
			0.356	0	0.46992	0.00768
			0.357	-0.23092	0.47124	0.00542
			0.358	0	0.47256	-0.00136
			0.359	0	0.47388	0
			0.36	-0.23092	0.4752	0
			0.361	0	0.47652	0
			0.362	0	0.47784	-0.00136
			0.363	-0.23092	0.47916	0.00542
			0.364	0	0.48048	0.00768
			0.365	0	0.4818	0.00542
			0.366	0	0.48312	-0.00136
			0.367	-0.23092	0.48444	0
			0.368	0	0.48576	0
			0.369	0	0.48708	0
			0.37	0	0.4884	0
			0.371	0	0.48972	0
			0.372	0	0.49104	0
			0.373	0	0.49236	0
			0.374	0	0.49368	-0.00136
			0.375	0	0.495	0.00542
			0.376	0.23092	0.49632	0.00768
			0.377	0.23092	0.49764	0.00542
			0.378	0.23092	0.49896	-0.00271
			0.379	0.23092	0.50028	0.00542
			0.38	0	0.5016	0.00632
			0.381	0.23092	0.50292	0.00949
			0.382	0	0.50424	0.0131
			0.383	0	0.50556	0.00768
			0.384	0	0.50688	-0.00361
			0.385	0	0.5082	-0.00678
			0.386	0	0.50952	0.00271
			0.387	0	0.51084	-0.00542
			0.388	0	0.51216	-0.00768
			0.389	0	0.51348	-0.00542
			0.39	0	0.5148	0.00136
			0.391	0	0.51612	0
			0.392	-0.23092	0.51744	0
			0.393	0	0.51876	0
			0.394	-0.23092	0.52008	0
			0.395	-0.23092	0.5214	0
			0.396	-0.23092	0.52272	0
			0.397	-0.23092	0.52404	0
			0.398	-0.23092	0.52536	-0.00136
			0.399	-0.23092	0.52668	0.00542
			0.4	-0.23092	0.528	0.00768
			0.401	-0.23092	0.52932	0.00678
			0.402	-0.23092	0.53064	-0.00678
			0.403	-0.23092	0.53196	-0.00768
			0.404	-0.23092	0.53328	-0.00542
			0.405	0	0.5346	0
			0.406	0	0.53592	0.00542
			0.407	-0.23092	0.53724	0.00768
			0.408	0	0.53856	0.00542
			0.409	0	0.53988	-0.00136
			0.41	0	0.5412	0
			0.411	0	0.54252	0
			0.412	0	0.54384	0
			0.413	0	0.54516	0
			0.414	0	0.54648	0
			0.415	0.23092	0.5478	0
			0.416	0.23092	0.54912	0
			0.417	0.23092	0.55044	-0.00136
			0.418	0	0.55176	0.00542
			0.419	0	0.55308	0.00768
			0.42	0.23092	0.5544	0.00542
			0.421	0.23092	0.55572	-0.00136
			0.422	0	0.55704	0
			0.423	0.23092	0.55836	0
			0.424	0.23092	0.55968	0
			0.425	0.23092	0.561	0
			0.426	0.23092	0.56232	0
			0.427	0.23092	0.56364	0
			0.428	0	0.56496	0
			0.429	0	0.56628	-0.00136
			0.43	0	0.5676	0.00542
			0.431	0	0.56892	0.00632
			0.432	-0.23092	0.57024	0.01084
			0.433	0	0.57156	0.00632
			0.434	-0.23092	0.57288	0.00407
			0.435	-0.23092	0.5742	0.00271
			0.436	0	0.57552	0.0131
			0.437	0	0.57684	0.0131
			0.438	-0.23092	0.57816	0.00271
			0.439	-0.23092	0.57948	0.00407
			0.44	-0.23092	0.5808	0.00768
			0.441	0	0.58212	0.00542
			0.442	-0.23092	0.58344	-0.00271
			0.443	-0.23092	0.58476	0.00542
			0.444	-0.23092	0.58608	0.00903
			0.445	0	0.5874	0
			0.446	-0.23092	0.58872	-0.00903
			0.447	-0.23092	0.59004	-0.00542
			0.448	-0.23092	0.59136	0.00136
			0.449	0	0.59268	0
			0.45	0	0.594	0
			0.451	0	0.59532	0
			0.452	0	0.59664	0
			0.453	0	0.59796	0
			0.454	0	0.59928	0
			0.455	0	0.6006	0
			0.456	0	0.60192	0
			0.457	0.23092	0.60324	0
			0.458	0.23092	0.60456	0
			0.459	0.23092	0.60588	0
			0.46	0.23092	0.6072	0
			0.461	0.23092	0.60852	0.00136
			0.462	0.23092	0.60984	-0.00542
			0.463	0	0.61116	-0.00903
			0.464	0	0.61248	0
			0.465	0	0.6138	0.00768
			0.466	0.23092	0.61512	0.01084
			0.467	0.23092	0.61644	0.00632
			0.468	0	0.61776	0.00407
			0.469	0.23092	0.61908	0.00542
			0.47	0	0.6204	0.00226
			0.471	0	0.62172	-0.00226
			0.472	0	0.62304	-0.00542
			0.473	0	0.62436	-0.00407
			0.474	0	0.62568	-0.00768
			0.475	0	0.627	-0.00542
			0.476	0	0.62832	0
			0.477	0	0.62964	0.00542
			0.478	-0.23092	0.63096	0.00768
			0.479	-0.23092	0.63228	0.00542
			0.48	-0.23092	0.6336	-0.00271
			0.481	0	0.63492	0.00542
			0.482	-0.23092	0.63624	0.00632
			0.483	-0.23092	0.63756	0.01084
			0.484	-0.23092	0.63888	0.00632
			0.485	-0.23092	0.6402	0.00542
			0.486	-0.23092	0.64152	-0.00136
			0.487	-0.23092	0.64284	0
			0.488	0	0.64416	0
			0.489	-0.23092	0.64548	0
			0.49	-0.23092	0.6468	0
			0.491	0	0.64812	0
			0.492	0	0.64944	0
			0.493	0	0.65076	0
			0.494	0	0.65208	0
			0.495	0	0.6534	-0.00136
			0.496	0	0.65472	0.00542
			0.497	0	0.65604	0.00768
			0.498	0	0.65736	0.00407
			0.499	0	0.65868	0.00407
			0.5	0	0.66	0.00768
			0.501	0.23092	0.66132	0.00407
			0.502	0	0.66264	0.00407
			0.503	0.23092	0.66396	0.00768
			0.504	0	0.66528	0.00542
			0.505	0	0.6666	-0.00136
			0.506	0	0.66792	0.01581
			0.507	0	0.66924	0
			0.508	0.23092	0.67056	-0.01581
			0.509	0	0.67188	0
			0.51	0	0.6732	0
			0.511	0	0.67452	0.01581
			0.512	0	0.67584	0
			0.513	0	0.67716	0.01581
			0.514	0	0.67848	0.01581
			0.515	0	0.6798	0.01581
			0.516	-0.23092	0.68112	0.01581
			0.517	0	0.68244	0
			0.518	-0.23092	0.68376	0
			0.519	-0.23092	0.68508	0
			0.52	0	0.6864	0
			0.521	0	0.68772	0
			0.522	-0.23092	0.68904	0
			0.523	-0.23092	0.69036	-0.01581
			0.524	-0.23092	0.69168	-0.01581
			0.525	0	0.693	0
			0.526	-0.23092	0.69432	0
			0.527	0	0.69564	0
			0.528	0	0.69696	0
			0.529	0	0.69828	0
			0.53	0	0.6996	0
			0.531	-0.23092	0.70092	0
			0.532	0	0.70224	0.01581
			0.533	0	0.70356	0
			0.534	0	0.70488	0
			0.535	0	0.7062	-0.01581
			0.536	-0.23092	0.70752	-0.01581
			0.537	0	0.70884	0
			0.538	0	0.71016	0.01581
			0.539	0	0.71148	0
			0.54	0	0.7128	0
			0.541	0	0.71412	0
			0.542	0	0.71544	0
			0.543	0.23092	0.71676	0
			0.544	0	0.71808	0
			0.545	0.23092	0.7194	0
			0.546	0	0.72072	0.01581
			0.547	0.23092	0.72204	-0.01581
			0.548	0.23092	0.72336	0.01581
			0.549	-0.23092	0.72468	0.01581
			0.55	0.23092	0.726	0
			0.551	0	0.72732	0
			0.552	0	0.72864	-0.01581
			0.553	0	0.72996	0
			0.554	0	0.73128	0
			0.555	0	0.7326	0
			0.556	0	0.73392	-0.01581
			0.557	-0.23092	0.73524	-0.01581
			0.558	0	0.73656	-0.01581
			0.559	0	0.73788	0
			0.56	0	0.7392	0
			0.561	0	0.74052	-0.01581
			0.562	-0.23092	0.74184	0
			0.563	0	0.74316	0
			0.564	-0.23092	0.74448	-0.01581
			0.565	0	0.7458	0
			0.566	-0.23092	0.74712	0
			0.567	-0.23092	0.74844	0
			0.568	0	0.74976	0
			0.569	-0.23092	0.75108	-0.01581
			0.57	-0.23092	0.7524	-0.01581
			0.571	0	0.75372	0
			0.572	-0.23092	0.75504	0
			0.573	-0.23092	0.75636	0
			0.574	0	0.75768	0
			0.575	0	0.759	0
			0.576	0	0.76032	0
			0.577	0	0.76164	0
			0.578	0	0.76296	-0.01581
			0.579	0	0.76428	0
			0.58	0.23092	0.7656	0
			0.581	0	0.76692	0
			0.582	0.23092	0.76824	0
			0.583	0	0.76956	0
			0.584	0	0.77088	0
			0.585	0.23092	0.7722	0
			0.586	0.23092	0.77352	0
			0.587	0	0.77484	0
			0.588	0.23092	0.77616	0
			0.589	0	0.77748	0
			0.59	0.23092	0.7788	0
			0.591	0.23092	0.78012	0.01581
			0.592	0	0.78144	0
			0.593	0	0.78276	0.01581
			0.594	0	0.78408	0
			0.595	0	0.7854	0
			0.596	0	0.78672	0.01581
			0.597	0.23092	0.78804	0
			0.598	0	0.78936	0
			0.599	-0.23092	0.79068	0
			0.6	-0.23092	0.792	0
			0.601	0	0.79332	0
			0.602	0	0.79464	0
			0.603	0	0.79596	0
			0.604	0	0.79728	0.01581
			0.605	-0.23092	0.7986	0
			0.606	-0.23092	0.79992	-0.01581
			0.607	-0.23092	0.80124	0
			0.608	-0.23092	0.80256	0.01581
			0.609	-0.23092	0.80388	0.01581
			0.61	0	0.8052	0.01581
			0.611	0	0.80652	0.01581
			0.612	-0.23092	0.80784	0.01581
			0.613	-0.23092	0.80916	0.03162
			0.614	0	0.81048	0
			0.615	-0.23092	0.8118	0
			0.616	0	0.81312	0
			0.617	0	0.81444	0
			0.618	0	0.81576	0
			0.619	0	0.81708	0.01581
			0.62	0.23092	0.8184	0
			0.621	0	0.81972	0
			0.622	0	0.82104	0
			0.623	0	0.82236	0
			0.624	0	0.82368	0
			0.625	0	0.825	0
			0.626	0	0.82632	0
			0.627	0.23092	0.82764	0
			0.628	0	0.82896	0
			0.629	0.23092	0.83028	0
			0.63	0	0.8316	0
			0.631	0	0.83292	0
			0.632	0.23092	0.83424	0
			0.633	0	0.83556	0
			0.634	0	0.83688	0
			0.635	0	0.8382	-0.01581
			0.636	0	0.83952	0
			0.637	-0.23092	0.84084	0
			0.638	0	0.84216	0
			0.639	-0.23092	0.84348	0
			0.64	-0.69276	0.8448	0
			0.641	-0.69276	0.84612	0.01581
			0.642	-0.69276	0.84744	0
			0.643	-1.1546	0.84876	0
			0.644	-0.92368	0.85008	0
			0.645	-0.92368	0.8514	0.01581
			0.646	-0.92368	0.85272	0
			0.647	-0.69276	0.85404	0
			0.648	-1.1546	0.85536	-0.01581
			0.649	-0.69276	0.85668	0
			0.65	-0.69276	0.858	-0.01581
			0.651	-0.69276	0.85932	0
			0.652	-0.46184	0.86064	-0.01581
			0.653	-0.46184	0.86196	0
			0.654	-0.46184	0.86328	0.01581
			0.655	-0.69276	0.8646	-0.01581
			0.656	-0.46184	0.86592	0
			0.657	-0.69276	0.86724	0.1
			0.658	-0.46184	0.86856	0.58103
			0.659	-0.69276	0.86988	0.79051
			0.66	-0.46184	0.8712	0.84783
			0.661	-0.46184	0.87252	0.78459
			0.662	-0.69276	0.87384	0.51107
			0.663	-0.46184	0.87516	0.41107
			0.664	-0.69276	0.87648	0.20553
			0.665	-0.46184	0.8778	0
			0.666	-0.46184	0.87912	-0.04743
			0.667	-0.23092	0.88044	-0.09486
			0.668	-0.46184	0.88176	-0.82688
			0.669	-0.23092	0.88308	-0.68459
			0.67	-0.23092	0.8844	-0.52648
			0.671	-0.46184	0.88572	-0.52134
			0.672	-0.23092	0.88704	-0.41067
			0.673	-0.23092	0.88836	-0.28459
			0.674	-0.23092	0.88968	-0.11067
			0.675	-0.46184	0.891	-0.03162
			0.676	-0.46184	0.89232	-0.03162
			0.677	-0.46184	0.89364	-0.04229
			0.678	-0.46184	0.89496	-0.02213
			0.679	-0.69276	0.89628	-0.1581
			0.68	-0.23092	0.8976	0
			0.681	-0.23092	0.89892	0.04229
			0.682	-0.46184	0.90024	0.04743
			0.683	-0.23092	0.90156	0.04743
			0.684	-0.23092	0.90288	0.06324
			0.685	-0.46184	0.9042	0.06324
			0.686	-0.46184	0.90552	0.23162
			0.687	-0.46184	0.90684	0.34743
			0.688	-0.46184	0.90816	0.71581
			0.689	-0.46184	0.90948	0.43162
			0.69	-0.46184	0.9108	0.13162
			0.691	-0.46184	0.91212	0
			0.692	-0.46184	0.91344	-0.04743
			0.693	-0.46184	0.91476	-0.13
			0.694	-0.46184	0.91608	-0.21581
			0.695	-0.46184	0.9174	-0.32791
			0.696	-0.46184	0.91872	-0.43162
			0.697	-0.46184	0.92004	-0.47905
			0.698	-0.46184	0.92136	-0.58162
			0.699	-0.46184	0.92268	-0.70553
			0.7	-0.46184	0.924	-0.60079
			0.701	-0.46184	0.92532	-0.57391
			0.702	-0.46184	0.92664	-0.52648
			0.703	-0.46184	0.92796	-0.03162
			0.704	-0.69276	0.92928	-0.02
			0.705	-0.46184	0.9306	0
			0.706	-0.46184	0.93192	0.09324
			0.707	-0.46184	0.93324	0.13162
			0.708	-0.46184	0.93456	0.26324
			0.709	-0.69276	0.93588	0.39486
			0.71	-0.46184	0.9372	0.4
			0.711	-0.69276	0.93852	0.6
			0.712	-0.46184	0.93984	0.4
			0.713	-0.46184	0.94116	0.3
			0.714	-0.46184	0.94248	0.26324
			0.715	-0.46184	0.9438	0.17905
			0.716	-0.46184	0.94512	0.11324
			0.717	-0.69276	0.94644	0.09324
			0.718	-0.46184	0.94776	0.06324
			0.719	-0.46184	0.94908	0
			0.72	-0.69276	0.9504	-0.01581
			0.721	-0.46184	0.95172	-0.03581
			0.722	-0.46184	0.95304	-0.1
			0.723	-0.46184	0.95436	-0.47431
			0.724	-0.46184	0.95568	-0.51581
			0.725	-0.46184	0.957	-0.6
			0.726	-0.46184	0.95832	-0.44743
			0.727	-0.69276	0.95964	-0.41581
			0.728	-0.46184	0.96096	-0.31581
			0.729	-0.46184	0.96228	-0.31581
			0.73	-0.23092	0.9636	-0.21581
			0.731	-0.46184	0.96492	-0.01581
			0.732	-0.46184	0.96624	0.01581
			0.733	-0.23092	0.96756	0.04743
			0.734	-0.46184	0.96888	0.07905
			0.735	-0.23092	0.9702	0.51067
			0.736	-0.23092	0.97152	0.52134
			0.737	-0.46184	0.97284	0.54364
			0.738	-0.46184	0.97416	0.4454
			0.739	-0.46184	0.97548	0.3232
			0.74	-0.23092	0.9768	0.1111
			0.741	-0.46184	0.97812	0.02111
			0.742	-0.23092	0.97944	-0.15336
			0.743	-0.46184	0.98076	-0.2585
			0.744	-0.23092	0.98208	-0.53715
			0.745	-0.23092	0.9834	-0.31067
			0.746	-0.46184	0.98472	-0.22221
			0.747	-0.46184	0.98604	-0.13162
			0.748	-0.23092	0.98736	-0.04743
			0.749	-0.23092	0.98868	-0.04743
			0.75	-0.23092	0.99	-0.01581
			0.751	-0.46184	0.99132	0.01581
			0.752	-0.23092	0.99264	0.01581
			0.753	-0.23092	0.99396	0.01581
			0.754	-0.23092	0.99528	0.01581
			0.755	-0.46184	0.9966	0.02324
			0.756	-0.23092	0.99792	0.04743
			0.757	-0.23092	0.99924	0.04743
			0.758	-0.46184	1.00056	0.04743
			0.759	-0.23092	1.00188	0.06324
			0.76	-0.23092	1.0032	0.09486
			0.761	-0.46184	1.00452	0.16324
			0.762	-0.46184	1.00584	0.27905
			0.763	-0.23092	1.00716	0.47474
			0.764	-0.23092	1.00848	0.21581
			0.765	-0.23092	1.0098	0.01581
			0.766	-0.23092	1.01112	0
			0.767	-0.46184	1.01244	-0.04743
			0.768	-0.23092	1.01376	-0.05581
			0.769	-0.23092	1.01508	-0.09581
			0.77	-0.23092	1.0164	-0.1
			0.771	-0.46184	1.01772	-0.2
			0.772	-0.23092	1.01904	-0.47581
			0.773	-0.46184	1.02036	-0.3232
			0.774	-0.23092	1.02168	-0.01581
			0.775	-0.23092	1.023	-0.01581
			0.776	-0.23092	1.02432	0
			0.777	-0.46184	1.02564	0.06324
			0.778	-0.46184	1.02696	0.06324
			0.779	-0.46184	1.02828	0.04743
			0.78	-0.23092	1.0296	0.04743
			0.781	-0.23092	1.03092	0.07905
			0.782	-0.46184	1.03224	0.34391
			0.783	-0.46184	1.03356	0.40565
			0.784	-0.46184	1.03488	0.39486
			0.785	-0.46184	1.0362	0.16372
			0.786	-0.46184	1.03752	0.16324
			0.787	-0.46184	1.03884	0.14229
			0.788	-0.23092	1.04016	-0.03162
			0.789	-0.46184	1.04148	-0.01581
			0.79	-0.46184	1.0428	--
			0.791	-0.46184	1.04412	-0.01581
			0.792	-0.23092	1.04544	-0.01581
			0.793	-0.23092	1.04676	-0.06324
			0.794	-0.46184	1.04808	-0.06324
			0.795	-0.46184	1.0494	-0.14743
			0.796	-0.46184	1.05072	-0.21581
			0.797	-0.46184	1.05204	-0.41316
			0.798	-0.46184	1.05336	-0.11581
			0.799	-0.46184	1.05468	-0.07905
			0.8	-0.46184	1.056	-0.06324
			0.801	-0.46184	1.05732	-0.03162
			0.802	-0.46184	1.05864	-0.03162
			0.803	-0.69276	1.05996	0
			0.804	-0.69276	1.06128	0.01581
			0.805	-0.46184	1.0626	0.03162
			0.806	-0.69276	1.06392	0.04743
			0.807	-0.46184	1.06524	0.07905
			0.808	-0.69276	1.06656	0.35648
			0.809	-0.92368	1.06788	0.11134
			0.81	-0.69276	1.0692	0.0543
			0.811	-0.92368	1.07052	0.01162
			0.812	-0.69276	1.07184	-0.01715
			0.813	-0.92368	1.07316	-0.02648
			0.814	-0.92368	1.07448	-0.04743
			0.815	-0.92368	1.0758	-0.13162
			0.816	-0.92368	1.07712	-0.21581
			0.817	-0.92368	1.07844	-0.24743
			0.818	-0.92368	1.07976	-0.34229
			0.819	-1.1546	1.08108	-0.27905
			0.82	-1.1546	1.0824	-0.01581
			0.821	-0.92368	1.08372	0.00632
			0.822	-0.92368	1.08504	0.01581
			0.823	-0.92368	1.08636	0.03162
			0.824	-0.92368	1.08768	0.01581
			0.825	-1.1546	1.089	0.01581
			0.826	-1.1546	1.09032	0.03162
			0.827	-1.1546	1.09164	0.03162
			0.828	-1.1546	1.09296	0.03162
			0.829	-1.38552	1.09428	0.04743
			0.83	-1.38552	1.0956	0.13162
			0.831	-1.38552	1.09692	0.13162
			0.832	-1.38552	1.09824	0.23162
			0.833	-1.38552	1.09956	0.30743
			0.834	-1.38552	1.10088	0.19486
			0.835	-1.38552	1.1022	0.1581
			0.836	-1.38552	1.10352	0.00865
			0.837	-1.38552	1.10484	0.07905
			0.838	-1.38552	1.10616	0
			0.839	-1.38552	1.10748	-0.01162
			0.84	-1.1546	1.1088	-0.03162
			0.841	-1.1546	1.11012	-0.04162
			0.842	-1.38552	1.11144	-0.13162
			0.843	-1.38552	1.11276	-0.31154
			0.844	-0.92368	1.11408	-0.14743
			0.845	-0.23092	1.1154	-0.13162
			0.846	-0.69276	1.11672	-0.06581
			0.847	1.61644	1.11804	-0.02345
			0.848	5.08023	1.11936	-0.01416
			0.849	7.1585	1.12068	-0.0234
			0.85	8.77493	1.122	0
			0.851	9.92953	1.12332	0.01023
			0.852	12.4696	1.12464	0.02146
			0.853	14.7788	1.12596	0.03162
			0.854	0.69276	1.12728	0.03162
			0.855	1.61644	1.1286	0.03162
			0.856	1.84735	1.12992	0.06324
			0.857	2.77103	1.13124	0.11316
			0.858	2.07827	1.13256	0.21581
			0.859	0.46184	1.13388	0.29316
			0.86	15.0098	1.1352	0.21581
			0.861	14.7788	1.13652	0.1232
			0.862	14.5479	1.13784	0.01158
			0.863	12.2387	1.13916	0.01016
			0.864	9.00585	1.14048	0
			0.865	5.54206	1.1418	-0.01581
			0.866	3.92563	1.14312	-0.04743
			0.867	2.07827	1.14444	-0.07905
			0.868	0.46184	1.14576	-0.18972
			0.869	-2.54011	1.14708	-0.20553
			0.87	-5.54206	1.1484	-0.29486
			0.871	-8.77493	1.14972	-0.29743
			0.872	-10.1605	1.15104	-0.13162
			0.873	-11.7769	1.15236	-0.08581
			0.874	-13.3933	1.15368	-0.03162
			0.875	-14.7788	1.155	-0.01581
			0.876	-3.46379	1.15632	0.01581
			0.877	-0.69276	1.15764	0
			0.878	-1.1546	1.15896	0.01581
			0.879	-2.07827	1.16028	0.03162
			0.88	-2.30919	1.1616	0.03162
			0.881	-0.92368	1.16292	0.03162
			0.882	-14.0861	1.16424	0.03581
			0.883	-12.7006	1.16556	0.03162
			0.884	-11.7769	1.16688	0.04743
			0.885	-10.3914	1.1682	0.09486
			0.886	-8.3131	1.16952	0.24783
			0.887	-5.08023	1.17084	0.11067
			0.888	-2.54011	1.17216	0.12648
			0.889	0.46184	1.17348	0.11581
			0.89	3.00195	1.1748	0.07581
			0.891	5.31114	1.17612	0.03581
			0.892	7.38942	1.17744	0.01581
			0.893	9.00585	1.17876	0
			0.894	10.8532	1.18008	-0.01162
			0.895	13.3933	1.1814	-0.01581
			0.896	14.7788	1.18272	-0.01581
			0.897	0.92368	1.18404	-0.04743
			0.898	0.46184	1.18536	-0.06162
			0.899	2.77103	1.18668	-0.09162
			0.9	0.46184	1.188	-0.11581
			0.901	0.46184	1.18932	-0.11581
			0.902	0.23092	1.19064	-0.11581
			0.903	14.317	1.19196	-0.11581
			0.904	12.7006	1.19328	-0.11581
			0.905	11.315	1.1946	-0.24581
			0.906	9.46769	1.19592	-0.14229
			0.907	7.38942	1.19724	-0.13162
			0.908	4.61839	1.19856	-0.14743
			0.909	2.54011	1.19988	-0.13162
			0.91	0.92368	1.2012	-0.14229
			0.911	-1.38552	1.20252	-0.06324
			0.912	-3.92563	1.20384	-0.01581
			0.913	-6.92758	1.20516	0
			0.914	-9.23677	1.20648	0.01581
			0.915	-10.6223	1.2078	0.01981
			0.916	-11.315	1.20912	0.02158
			0.917	-12.4696	1.21044	0.03162
			0.918	-14.0861	1.21176	0.04162
			0.919	-6.0039	1.21308	0.05581
			0.92	-0.46184	1.2144	0.11581
			0.921	-1.38552	1.21572	0.15581
			0.922	-11.546	1.21704	0.15881
			0.923	-14.7788	1.21836	0.1681
			0.924	-14.0861	1.21968	0.20431
			0.925	-12.7006	1.221	0.15791
			0.926	-11.315	1.22232	0.14229
			0.927	-9.92953	1.22364	0.10632
			0.928	-8.3131	1.22496	0.06324
			0.929	-5.77298	1.22628	0.05581
			0.93	-2.77103	1.2276	0.03162
			0.931	-0.46184	1.22892	0.02162
			0.932	1.84735	1.23024	0.01162
			0.933	3.46379	1.23156	0
			0.934	5.31114	1.23288	-0.01316
			0.935	7.85126	1.2342	-0.01581
			0.936	10.1605	1.23552	-0.03162
			0.937	12.0078	1.23684	-0.04743
			0.938	13.1624	1.23816	-0.05162
			0.939	14.0861	1.23948	-0.0581
			0.94	14.7788	1.2408	-0.12581
			0.941	15.0098	1.24212	-0.1581
			0.942	14.7788	1.24344	-0.21858
			0.943	14.7788	1.24476	-0.16581
			0.944	14.7788	1.24608	-0.1581
			0.945	14.317	1.2474	-0.11067
			0.946	12.4696	1.24872	-0.06324
			0.947	10.6223	1.25004	-0.03162
			0.948	8.77493	1.25136	-0.01158
			0.949	7.38942	1.25268	0
			0.95	6.0039	1.254	0.00791
			0.951	3.92563	1.25532	0.01581
			0.952	1.38552	1.25664	0.03162
			0.953	-0.92368	1.25796	0.03162
			0.954	-3.23287	1.25928	0.03162
			0.955	-5.31114	1.2606	0.04158
			0.956	-7.38942	1.26192	0.07158
			0.957	-8.77493	1.26324	0.09581
			0.958	-10.1605	1.26456	0.10316
			0.959	-11.546	1.26588	0.10316
			0.96	-12.7006	1.2672	0.18316
			0.961	-14.0861	1.26852	0.13162
			0.962	-15.0098	1.26984	0.10474
			0.963	-15.0098	1.27116	0.06324
			0.964	-14.317	1.27248	0.03162
			0.965	-13.8552	1.2738	0.01162
			0.966	-13.3933	1.27512	0.01581
			0.967	-12.7006	1.27644	0
			0.968	-11.7769	1.27776	0
			0.969	-9.92953	1.27908	-0.01581
			0.97	-7.85126	1.2804	-0.03162
			0.971	-5.54206	1.28172	-0.03162
			0.972	-3.69471	1.28304	-0.04743
			0.973	-1.61644	1.28436	-0.07905
			0.974	0.46184	1.28568	-0.13107
			0.975	2.30919	1.287	-0.17316
			0.976	4.38747	1.28832	-0.1581
			0.977	6.69666	1.28964	-0.11067
			0.978	9.00585	1.29096	-0.04743
			0.979	10.8532	1.29228	-0.02743
			0.98	11.7769	1.2936	-0.01581
			0.981	12.4696	1.29492	-0.01581
			0.982	13.1624	1.29624	0
			0.983	14.0861	1.29756	0.01581
			0.984	14.317	1.29888	0.01162
			0.985	14.0861	1.3002	0.01581
			0.986	13.8552	1.30152	0.01581
			0.987	13.1624	1.30284	0.01581
			0.988	12.0078	1.30416	0.04743
			0.989	10.6223	1.30548	0.08581
			0.99	9.00585	1.3068	0.11581
			0.991	7.38942	1.30812	0.12905
			0.992	6.23482	1.30944	0.13905
			0.993	4.38747	1.31076	0.15905
			0.994	2.07827	1.31208	0.14632
			0.995	-0.23092	1.3134	0.11474
			0.996	-2.54011	1.31472	0.06581
			0.997	-4.15655	1.31604	0.03581
			0.998	-5.77298	1.31736	0.01743
			0.999	-7.1585	1.31868	0
			1	-9.00585	1.32	-0.01162
			1.001	-10.6223	1.32132	-0.01581
			1.002	-11.7769	1.32264	-0.01681
			1.003	-12.7006	1.32396	-0.02581
			1.004	-13.1624	1.32528	-0.03581
			1.005	-13.6242	1.3266	-0.04581
			1.006	-13.6242	1.32792	-0.05581
			1.007	-13.1624	1.32924	-0.14743
			1.008	-12.4696	1.33056	-0.15035
			1.009	-12.2387	1.33188	-0.11324
			1.01	-11.315	1.3332	-0.08743
			1.011	-9.69861	1.33452	-0.05162
			1.012	-7.85126	1.33584	-0.03162
			1.013	-6.0039	1.33716	-0.02581
			1.014	-3.92563	1.33848	-0.01581
			1.015	-2.54011	1.3398	-0.01162
			1.016	-0.69276	1.34112	-0.01181
			1.017	1.38552	1.34244	-0.01081
			1.018	3.69471	1.34376	0
			1.019	5.77298	1.34508	0.01581
			1.02	7.62034	1.3464	0.03162
			1.021	9.23677	1.34772	0.04743
			1.022	10.3914	1.34904	0.04162
			1.023	11.315	1.35036	0.05581
			1.024	11.7769	1.35168	0.06162
			1.025	12.7006	1.353	0.07162
			1.026	13.3933	1.35432	0.09581
			1.027	13.6242	1.35564	0.14743
			1.028	12.9315	1.35696	0.14704
			1.029	12.0078	1.35828	0.11486
			1.03	11.0841	1.3596	0.11067
			1.031	10.3914	1.36092	0.10324
			1.032	9.23677	1.36224	0.11581
			1.033	7.85126	1.36356	0.01581
			1.034	6.23482	1.36488	0
			1.035	4.61839	1.3662	-0.01581
			1.036	2.54011	1.36752	-0.03162
			1.037	0.23092	1.36884	-0.04743
			1.038	-1.61644	1.37016	-0.06158
			1.039	-3.00195	1.37148	-0.07316
			1.04	-4.61839	1.3728	-0.08158
			1.041	-6.0039	1.37412	-0.13162
			1.042	-7.62034	1.37544	-0.11581
			1.043	-9.46769	1.37676	-0.13832
			1.044	-10.6223	1.37808	-0.11581
			1.045	-11.546	1.3794	-0.09486
			1.046	-11.7769	1.38072	-0.07905
			1.047	-12.2387	1.38204	-0.05581
			1.048	-12.4696	1.38336	-0.03474
			1.049	-12.4696	1.38468	-0.01316
			1.05	-12.0078	1.386	-0.01132
			1.051	-11.546	1.38732	0
			1.052	-10.6223	1.38864	0.01581
			1.053	-9.46769	1.38996	0.03162
			1.054	-7.62034	1.39128	0.04581
			1.055	-6.23482	1.3926	0.05581
			1.056	-4.38747	1.39392	0.06581
			1.057	-3.23287	1.39524	0.07581
			1.058	-1.38552	1.39656	0.09581
			1.059	0.46184	1.39788	0.13162
			1.06	2.77103	1.3992	0.12648
			1.061	4.61839	1.40052	0.13688
			1.062	6.46574	1.40184	0.11858
			1.063	7.62034	1.40316	0.11265
			1.064	8.77493	1.40448	0.07905
			1.065	10.1605	1.4058	0.06324
			1.066	10.8532	1.40712	0
			1.067	11.7769	1.40844	-0.01581
			1.068	12.2387	1.40976	-0.01581
			1.069	12.2387	1.41108	-0.03162
			1.07	11.7769	1.4124	-0.01581
			1.071	11.315	1.41372	-0.03162
			1.072	10.6223	1.41504	-0.07162
			1.073	9.92953	1.41636	-0.09581
			1.074	9.00585	1.41768	-0.11581
			1.075	7.85126	1.419	-0.12743
			1.076	6.23482	1.42032	-0.07743
			1.077	4.38747	1.42164	-0.03162
			1.078	2.77103	1.42296	-0.03162
			1.079	1.1546	1.42428	-0.03162
			1.08	-0.46184	1.4256	-0.01581
			1.081	-2.07827	1.42692	0
			1.082	-3.69471	1.42824	0.00143
			1.083	-5.08023	1.42956	0.03162
			1.084	-6.69666	1.43088	0.04743
			1.085	-8.3131	1.4322	0.06324
			1.086	-9.46769	1.43352	0.12846
			1.087	-10.1605	1.43484	0.11791
			1.088	-10.6223	1.43616	0.09581
			1.089	-11.315	1.43748	0.04743
			1.09	-11.546	1.4388	0
			1.091	-11.7769	1.44012	-0.01316
			1.092	-11.546	1.44144	-0.01581
			1.093	-10.8532	1.44276	-0.03162
			1.094	-9.92953	1.44408	-0.04158
			1.095	-9.00585	1.4454	-0.06316
			1.096	-7.62034	1.44672	-0.06324
			1.097	-6.23482	1.44804	-0.09316
			1.098	-4.84931	1.44936	-0.03162
			1.099	-3.46379	1.45068	-0.11324
			1.1	-1.61644	1.452	-0.11921
			1.101	0.23092	1.45332	-0.1281
			1.102	2.07827	1.45464	-0.11581
			1.103	3.92563	1.45596	-0.07581
			1.104	5.08023	1.45728	-0.04581
			1.105	6.46574	1.4586	-0.01581
			1.106	7.62034	1.45992	0
			1.107	9.00585	1.46124	0.01581
			1.108	10.1605	1.46256	0.02581
			1.109	10.8532	1.46388	0.03581
			1.11	11.0841	1.4652	0.03162
			1.111	11.0841	1.46652	0.04162
			1.112	10.8532	1.46784	0.04743
			1.113	10.6223	1.46916	0.06324
			1.114	10.1605	1.47048	0.06324
			1.115	9.69861	1.4718	0.12048
			1.116	8.77493	1.47312	0.06316
			1.117	7.62034	1.47444	0.04158
			1.118	6.23482	1.47576	0.03162
			1.119	4.84931	1.47708	0.04743
			1.12	3.46379	1.4784	0.09486
			1.121	1.61644	1.47972	0.04743
			1.122	0.23092	1.48104	0.03162
			1.123	-1.1546	1.48236	0.01581
			1.124	-3.00195	1.48368	0
			1.125	-4.38747	1.485	-0.01581
			1.126	-6.0039	1.48632	-0.03162
			1.127	-7.1585	1.48764	-0.03162
			1.128	-8.54402	1.48896	-0.04581
			1.129	-9.00585	1.49028	-0.05581
			1.13	-9.69861	1.4916	-0.07581
			1.131	-10.1605	1.49292	-0.10158
			1.132	-10.6223	1.49424	-0.10316
			1.133	-10.8532	1.49556	-0.10158
			1.134	-10.8532	1.49688	-0.11162
			1.135	-10.3914	1.4982	-0.10132
			1.136	-9.46769	1.49952	-0.08162
			1.137	-8.54402	1.50084	-0.05581
			1.138	-7.62034	1.50216	-0.04581
			1.139	-6.69666	1.50348	-0.04162
			1.14	-5.31114	1.5048	-0.03162
			1.141	-3.69471	1.50612	-0.03581
			1.142	-2.07827	1.50744	-0.02474
			1.143	-0.46184	1.50876	-0.02316
			1.144	1.1546	1.51008	-0.01581
			1.145	2.77103	1.5114	0
			1.146	4.15655	1.51272	0.01581
			1.147	5.31114	1.51404	0.03162
			1.148	6.69666	1.51536	0.04391
			1.149	7.85126	1.51668	0.05743
			1.15	9.00585	1.518	0.0681
			1.151	9.69861	1.51932	0.08681
			1.152	10.1605	1.52064	0.05781
			1.153	10.3914	1.52196	0.03162
			1.154	10.1605	1.52328	0.02743
			1.155	10.3914	1.5246	0.01324
			1.156	9.92953	1.52592	0
			1.157	9.23677	1.52724	-0.01581
			1.158	8.3131	1.52856	-0.03162
			1.159	7.1585	1.52988	-0.03562
			1.16	6.23482	1.5312	-0.04324
			1.161	4.84931	1.53252	-0.04743
			1.162	3.69471	1.53384	-0.05743
			1.163	2.07827	1.53516	-0.06324
			1.164	0.69276	1.53648	-0.04743
			1.165	-0.69276	1.5378	-0.07905
			1.166	-2.30919	1.53912	-0.08697
			1.167	-3.69471	1.54044	-0.06324
			1.168	-5.08023	1.54176	-0.03162
			1.169	-6.0039	1.54308	-0.01581
			1.17	-7.1585	1.5444	-0.01581
			1.171	-8.08218	1.54572	0
			1.172	-8.77493	1.54704	0.01581
			1.173	-9.46769	1.54836	0.03162
			1.174	-9.92953	1.54968	0.03162
			1.175	-9.92953	1.551	0.04743
			1.176	-9.69861	1.55232	0.07975
			1.177	-9.46769	1.55364	0.06316
			1.178	-9.00585	1.55496	0.05639
			1.179	-8.3131	1.55628	0.05581
			1.18	-7.62034	1.5576	0.04581
			1.181	-6.46574	1.55892	0.03581
			1.182	-5.31114	1.56024	0.01581
			1.183	-3.92563	1.56156	0
			1.184	-2.30919	1.56288	-0.01581
			1.185	-0.92368	1.5642	-0.03162
			1.186	0.46184	1.56552	-0.03262
			1.187	1.84735	1.56684	-0.03662
			1.188	3.23287	1.56816	-0.04581
			1.189	4.61839	1.56948	-0.06581
			1.19	6.0039	1.5708	-0.07816
			1.191	6.92758	1.57212	-0.05581
			1.192	7.85126	1.57344	-0.04581
			1.193	9.00585	1.57476	-0.03581
			1.194	9.23677	1.57608	-0.03162
			1.195	9.46769	1.5774	-0.02324
			1.196	9.46769	1.57872	-0.01581
			1.197	9.69861	1.58004	-0.01581
			1.198	9.23677	1.58136	0
			1.199	8.77493	1.58268	0.01581
			1.2	7.85126	1.584	0.01881
			1.201	6.92758	1.58532	0.01981
			1.202	6.0039	1.58664	0.02162
			1.203	5.08023	1.58796	0.04743
			1.204	3.92563	1.58928	0.06632
			1.205	2.54011	1.5906	0.05581
			1.206	1.1546	1.59192	0.04581
			1.207	-0.23092	1.59324	0.02581
			1.208	-1.61644	1.59456	0.01581
			1.209	-2.77103	1.59588	0
			1.21	-4.15655	1.5972	-0.00316
			1.211	-5.31114	1.59852	-0.01581
			1.212	-6.23482	1.59984	-0.03162
			1.213	-7.1585	1.60116	0.04581
			1.214	-8.08218	1.60248	-0.05581
			1.215	-9.00585	1.6038	-0.06624
			1.216	-9.23677	1.60512	-0.04743
			1.217	-9.23677	1.60644	-0.02581
			1.218	-9.23677	1.60776	-0.01316
			1.219	-9.00585	1.60908	0
			1.22	-8.54402	1.6104	0.01581
			1.221	-8.08218	1.61172	0.01881
			1.222	-7.1585	1.61304	0.01981
			1.223	-6.46574	1.61436	0.02162
			1.224	-5.54206	1.61568	0.04743
			1.225	-3.92563	1.617	0.06032
			1.226	-2.54011	1.61832	0.05581
			1.227	-1.38552	1.61964	0.04581
			1.228	0	1.62096	0.02581
			1.229	1.1546	1.62228	0.01581
			1.23	2.77103	1.6236	0
			1.231	3.92563	1.62492	-0.00316
			1.232	5.08023	1.62624	-0.01581
			1.233	6.23482	1.62756	-0.03162
			1.234	6.92758	1.62888	0.04581
			1.235	7.62034	1.6302	-0.05581
			1.236	8.3131	1.63152	-0.06024
			1.237	8.77493	1.63284	-0.04743
			1.238	8.77493	1.63416	-0.02581
			1.239	9.23677	1.63548	-0.01316
			1.24	8.77493	1.6368	0
			1.241	8.3131	1.63812	0.01181
			1.242	7.38942	1.63944	0.01581
			1.243	6.92758	1.64076	0.01781
			1.244	6.0039	1.64208	0.02581
			1.245	5.08023	1.6434	0.03162
			1.246	4.15655	1.64472	0.05905
			1.247	3.00195	1.64604	0.04743
			1.248	1.61644	1.64736	0.03162
			1.249	0	1.64868	0.02632
			1.25	-1.1546	1.65	0.01581
			1.251	-2.30919	1.65132	0
			1.252	-3.23287	1.65264	-0.01581
			1.253	-4.38747	1.65396	-0.01681
			1.254	-5.31114	1.65528	-0.01881
			1.255	-6.46574	1.6566	-0.02581
			1.256	-7.1585	1.65792	-0.03162
			1.257	-8.08218	1.65924	-0.04581
			1.258	-8.3131	1.66056	-0.05858
			1.259	-8.54402	1.66188	-0.02816
			1.26	-8.3131	1.6632	-0.03581
			1.261	-8.54402	1.66452	-0.03581
			1.262	-8.08218	1.66584	-0.02581
			1.263	-7.85126	1.66716	-0.01581
			1.264	-6.92758	1.66848	-0.01281
			1.265	-6.23482	1.6698	0
			1.266	-5.31114	1.67112	0.01181
			1.267	-4.15655	1.67244	0.01581
			1.268	-2.77103	1.67376	0.01781
			1.269	-1.61644	1.67508	0.02581
			1.27	-0.69276	1.6764	0.03162
			1.271	0.69276	1.67772	0.05005
			1.272	1.84735	1.67904	0.04743
			1.273	3.23287	1.68036	0.03162
			1.274	4.38747	1.68168	0.02632
			1.275	5.31114	1.683	0.01581
			1.276	6.46574	1.68432	0
			1.277	6.92758	1.68564	-0.01581
			1.278	7.38942	1.68696	-0.01681
			1.279	7.85126	1.68828	-0.01881
			1.28	8.3131	1.6896	-0.02581
			1.281	8.3131	1.69092	-0.03162
			1.282	8.3131	1.69224	-0.04581
			1.283	7.62034	1.69356	-0.05058
			1.284	7.38942	1.69488	-0.02816
			1.285	6.69666	1.6962	-0.03581
			1.286	6.0039	1.69752	-0.03581
			1.287	5.08023	1.69884	-0.02581
			1.288	4.15655	1.70016	-0.01581
			1.289	3.00195	1.70148	-0.01281
			1.29	1.84735	1.7028	0
			1.291	0.46184	1.70412	0.01181
			1.292	-0.69276	1.70544	0.01581
			1.293	-1.61644	1.70676	0.01781
			1.294	-2.54011	1.70808	0.02581
			1.295	-3.69471	1.7094	0.03162
			1.296	-4.61839	1.71072	0.04501
			1.297	-5.54206	1.71204	0.04743
			1.298	-6.46574	1.71336	0.03162
			1.299	-7.1585	1.71468	0.02632
			1.3	-7.38942	1.716	0.01581
			1.301	-7.85126	1.71732	0
			1.302	-7.85126	1.71864	-0.01581
			1.303	-8.08218	1.71996	-0.01681
			1.304	-7.85126	1.72128	-0.01881
			1.305	-7.38942	1.7226	-0.02581
			1.306	-6.92758	1.72392	-0.03162
			1.307	-6.23482	1.72524	-0.04581
			1.308	-5.08023	1.72656	-0.04506
			1.309	-4.15655	1.72788	-0.02816
			1.31	-3.23287	1.7292	-0.03581
			1.311	-2.07827	1.73052	-0.03581
			1.312	-1.1546	1.73184	-0.02581
			1.313	0	1.73316	-0.01581
			1.314	1.38552	1.73448	-0.01281
			1.315	2.54011	1.7358	0
			1.316	3.69471	1.73712	0.01181
			1.317	4.84931	1.73844	0.01581
			1.318	5.54206	1.73976	0.01781
			1.319	6.0039	1.74108	0.02581
			1.32	6.46574	1.7424	0.03162
			1.321	7.38942	1.74372	0.03701
			1.322	7.85126	1.74504	0.03143
			1.323	7.62034	1.74636	0.03162
			1.324	7.85126	1.74768	0.02632
			1.325	7.38942	1.749	0.01581
			1.326	6.69666	1.75032	0
			1.327	6.46574	1.75164	-0.01581
			1.328	5.77298	1.75296	-0.01681
			1.329	5.08023	1.75428	-0.01881
			1.33	4.15655	1.7556	-0.02581
			1.331	3.23287	1.75692	-0.03162
			1.332	2.07827	1.75824	-0.03458
			1.333	0.92368	1.75956	-0.03606
			1.334	-0.23092	1.76088	-0.03581
			1.335	-1.1546	1.7622	-0.03581
			1.336	-2.07827	1.76352	-0.02581
			1.337	-3.00195	1.76484	-0.01581
			1.338	-3.92563	1.76616	-0.01281
			1.339	-5.08023	1.76748	0
			1.34	-5.77298	1.7688	0.01181
			1.341	-6.23482	1.77012	0.01581
			1.342	-6.92758	1.77144	0.01781
			1.343	-7.1585	1.77276	0.02581
			1.344	-7.1585	1.77408	0.03162
			1.345	-7.38942	1.7754	0.03001
			1.346	-7.1585	1.77672	0.03143
			1.347	-7.1585	1.77804	0.03162
			1.348	-6.46574	1.77936	0.02632
			1.349	-6.0039	1.78068	0.01581
			1.35	-5.08023	1.782	0
			1.351	-4.15655	1.78332	-0.01581
			1.352	-3.46379	1.78464	-0.01681
			1.353	-2.54011	1.78596	-0.01881
			1.354	-1.38552	1.78728	-0.02581
			1.355	-0.23092	1.7886	-0.03162
			1.356	0.92368	1.78992	-0.03158
			1.357	2.07827	1.79124	-0.03006
			1.358	3.23287	1.79256	-0.02981
			1.359	4.15655	1.79388	-0.0281
			1.36	4.84931	1.7952	-0.02581
			1.361	5.54206	1.79652	-0.01581
			1.362	6.23482	1.79784	-0.01281
			1.363	6.69666	1.79916	0
			1.364	7.1585	1.80048	0.01581
			1.365	7.1585	1.8018	0.01581
			1.366	7.1585	1.80312	0.0301
			1.367	6.92758	1.80444	0.01581
			1.368	6.69666	1.80576	0.00123
			1.369	6.23482	1.80708	0
			1.37	5.77298	1.8084	-0.00158
			1.371	5.08023	1.80972	-0.0078
			1.372	4.15655	1.81104	-0.01258
			1.373	3.46379	1.81236	-0.02981
			1.374	2.30919	1.81368	-0.0301
			1.375	1.1546	1.815	-0.03581
			1.376	0.46184	1.81632	-0.02654
			1.377	-0.46184	1.81764	-0.01581
			1.378	-1.61644	1.81896	0
			1.379	-2.54011	1.82028	0.0012
			1.38	-3.69471	1.8216	0.015
			1.381	-4.38747	1.82292	0.021
			1.382	-5.31114	1.82424	0.02581
			1.383	-5.77298	1.82556	0.03081
			1.384	-6.23482	1.82688	0.02543
			1.385	-6.46574	1.8282	0.01324
			1.386	-6.92758	1.82952	0.00678
			1.387	-6.92758	1.83084	0
			1.388	-6.92758	1.83216	-0.00158
			1.389	-6.46574	1.83348	-0.0078
			1.39	-6.23482	1.8348	-0.01258
			1.391	-5.77298	1.83612	-0.02981
			1.392	-5.08023	1.83744	-0.0301
			1.393	-4.15655	1.83876	-0.03081
			1.394	-3.46379	1.84008	-0.02654
			1.395	-2.54011	1.8414	-0.01581
			1.396	-1.61644	1.84272	0
			1.397	-0.69276	1.84404	0.0012
			1.398	0.46184	1.84536	0.015
			1.399	1.61644	1.84668	0.021
			1.4	2.54011	1.848	0.02581
			1.401	3.23287	1.84932	0.02881
			1.402	4.38747	1.85064	0.02543
			1.403	5.08023	1.85196	0.01324
			1.404	5.54206	1.85328	0.00678
			1.405	6.23482	1.8546	0
			1.406	6.46574	1.85592	-0.00158
			1.407	6.69666	1.85724	-0.0078
			1.408	6.69666	1.85856	-0.01258
			1.409	6.69666	1.85988	-0.02781
			1.41	6.23482	1.8612	-0.02501
			1.411	6.0039	1.86252	-0.02408
			1.412	5.54206	1.86384	-0.02154
			1.413	5.08023	1.86516	-0.01581
			1.414	4.15655	1.86648	-0.01123
			1.415	3.46379	1.8678	0
			1.416	2.54011	1.86912	0.0012
			1.417	1.61644	1.87044	0.015
			1.418	0.69276	1.87176	0.021
			1.419	-0.23092	1.87308	0.02181
			1.42	-1.1546	1.8744	0.02281
			1.421	-2.07827	1.87572	0.02254
			1.422	-3.00195	1.87704	0.01324
			1.423	-3.69471	1.87836	0.00678
			1.424	-4.61839	1.87968	0
			1.425	-5.08023	1.881	-0.00158
			1.426	-5.54206	1.88232	-0.0078
			1.427	-6.0039	1.88364	-0.01258
			1.428	-6.23482	1.88496	-0.02278
			1.429	-6.46574	1.88628	-0.02101
			1.43	-6.46574	1.8876	-0.02041
			1.431	-6.23482	1.88892	-0.02015
			1.432	-6.0039	1.89024	-0.01581
			1.433	-5.54206	1.89156	-0.01123
			1.434	-5.08023	1.89288	0
			1.435	-4.38747	1.8942	0.001
			1.436	-3.69471	1.89552	0.008
			1.437	-2.77103	1.89684	0.01158
			1.438	-1.84735	1.89816	0.01581
			1.439	-0.92368	1.89948	0.0114
			1.44	-0.23092	1.9008	0.01101
			1.441	1.1546	1.90212	0.0084
			1.442	2.07827	1.90344	0.0046
			1.443	2.77103	1.90476	0.01
			1.444	3.69471	1.90608	0
			1.445	4.38747	1.9074	-0.001
			1.446	5.08023	1.90872	-0.008
			1.447	5.77298	1.91004	-0.01158
			1.448	6.23482	1.91136	-0.01581
			1.449	6.23482	1.91268	-0.0114
			1.45	6.23482	1.914	-0.01101
			1.451	6.23482	1.91532	-0.0084
			1.452	6.0039	1.91664	-0.0046
			1.453	5.77298	1.91796	-0.0032
			1.454	5.31114	1.91928	-0.002
			1.455	5.08023	1.9206	-0.01
			1.456	4.38747	1.92192	0
			1.457	3.46379	1.92324	0.001
			1.458	2.77103	1.92456	0.008
			1.459	1.84735	1.92588	0.01158
			1.46	1.1546	1.9272	0.01581
			1.461	0	1.92852	0.0114
			1.462	-0.69276	1.92984	0.01101
			1.463	-1.84735	1.93116	0.0084
			1.464	-2.54011	1.93248	0.0046
			1.465	-3.23287	1.9338	0.01
			1.466	-4.15655	1.93512	0
			1.467	-4.61839	1.93644	-0.001
			1.468	-5.08023	1.93776	-0.008
			1.469	-5.54206	1.93908	-0.01158
			1.47	-6.0039	1.9404	-0.01581
			1.471	-6.0039	1.94172	-0.0114
			1.472	-6.23482	1.94304	-0.01101
			1.473	-6.23482	1.94436	-0.0084
			1.474	-5.77298	1.94568	-0.0046
			1.475	-5.54206	1.947	-0.0032
			1.476	-4.84931	1.94832	-0.002
			1.477	-4.15655	1.94964	-0.01
			1.478	-3.69471	1.95096	0
			1.479	-3.00195	1.95228	0.001
			1.48	-2.07827	1.9536	0.008
			1.481	-1.1546	1.95492	0.01158
			1.482	-0.23092	1.95624	0.01581
			1.483	0.46184	1.95756	0.0114
			1.484	1.38552	1.95888	0.01101
			1.485	2.30919	1.9602	0.0084
			1.486	3.00195	1.96152	0.0046
			1.487	3.92563	1.96284	0.01
			1.488	4.61839	1.96416	0
			1.489	5.08023	1.96548	-0.001
			1.49	5.54206	1.9668	-0.008
			1.491	5.77298	1.96812	-0.01158
			1.492	6.0039	1.96944	-0.01581
			1.493	5.77298	1.97076	-0.0114
			1.494	5.77298	1.97208	-0.01101
			1.495	5.54206	1.9734	-0.0084
			1.496	5.31114	1.97472	-0.0046
			1.497	4.84931	1.97604	-0.0032
			1.498	4.15655	1.97736	-0.002
			1.499	3.46379	1.97868	-0.01
			1.5	2.77103	1.98	0
			1.501	2.07827	1.98132	0.001
			1.502	1.1546	1.98264	0.008
			1.503	0.46184	1.98396	0.01158
			1.504	-0.23092	1.98528	0.01581
			1.505	-1.1546	1.9866	0.0114
			1.506	-2.07827	1.98792	0.01101
			1.507	-3.00195	1.98924	0.0084
			1.508	-3.46379	1.99056	0.0046
			1.509	-4.15655	1.99188	0.01
			1.51	-4.38747	1.9932	0
			1.511	-5.08023	1.99452	-0.001
			1.512	-5.31114	1.99584	-0.008
			1.513	-5.77298	1.99716	-0.01158
			1.514	-5.77298	1.99848	-0.01581
			1.515	-5.54206	1.9998	-0.0114
			1.516	-5.31114	2.00112	-0.01101
			1.517	-5.08023	2.00244	-0.0084
			1.518	-4.61839	2.00376	-0.0046
			1.519	-4.38747	2.00508	-0.0032
			1.52	-3.69471	2.0064	-0.002
			1.521	-3.00195	2.00772	-0.01
			1.522	-2.30919	2.00904	0
			1.523	-1.38552	2.01036	0.001
			1.524	-0.46184	2.01168	0.008
			1.525	0.23092	2.013	0.01158
			1.526	0.92368	2.01432	0.01581
			1.527	1.84735	2.01564	0.0114
			1.528	2.54011	2.01696	0.01101
			1.529	3.46379	2.01828	0.0084
			1.53	4.15655	2.0196	0.0046
			1.531	4.84931	2.02092	0.01
			1.532	5.08023	2.02224	0
			1.533	5.31114	2.02356	-0.001
			1.534	5.31114	2.02488	-0.008
			1.535	5.31114	2.0262	-0.01158
			1.536	5.54206	2.02752	-0.01581
			1.537	5.31114	2.02884	-0.0114
			1.538	5.08023	2.03016	-0.01101
			1.539	4.84931	2.03148	-0.0084
			1.54	4.15655	2.0328	-0.0046
			1.541	3.46379	2.03412	-0.0032
			1.542	3.00195	2.03544	-0.002
			1.543	2.30919	2.03676	-0.01
			1.544	1.38552	2.03808	0
			1.545	0.69276	2.0394	0.001
			1.546	-0.23092	2.04072	0.008
			1.547	-0.92368	2.04204	0.01158
			1.548	-1.61644	2.04336	0.01581
			1.549	-2.54011	2.04468	0.0114
			1.55	-3.00195	2.046	0.01101
			1.551	-3.69471	2.04732	0.0084
			1.552	-3.92563	2.04864	0.0046
			1.553	-4.61839	2.04996	0.01
			1.554	-5.08023	2.05128	0
			1.555	-5.31114	2.0526	-0.001
			1.556	-5.31114	2.05392	-0.008
			1.557	-5.54206	2.05524	-0.01158
			1.558	-5.08023	2.05656	-0.01581
			1.559	-4.84931	2.05788	-0.0114
			1.56	-4.61839	2.0592	-0.01101
			1.561	-4.15655	2.06052	-0.0084
			1.562	-3.69471	2.06184	-0.0046
			1.563	-3.23287	2.06316	-0.0032
			1.564	-2.30919	2.06448	-0.002
			1.565	-1.61644	2.0658	-0.01
			1.566	-0.69276	2.06712	0
			1.567	-0.23092	2.06844	0.001
			1.568	0.69276	2.06976	0.008
			1.569	1.38552	2.07108	0.01158
			1.57	2.30919	2.0724	0.01581
			1.571	3.00195	2.07372	0.0114
			1.572	3.69471	2.07504	0.01101
			1.573	4.15655	2.07636	0.0084
			1.574	4.61839	2.07768	0.0046
			1.575	4.84931	2.079	0.01
			1.576	5.08023	2.08032	0
			1.577	5.31114	2.08164	-0.001
			1.578	5.31114	2.08296	-0.008
			1.579	5.08023	2.08428	-0.01158
			1.58	5.08023	2.0856	-0.01581
			1.581	4.61839	2.08692	-0.0114
			1.582	4.38747	2.08824	-0.01101
			1.583	3.69471	2.08956	-0.0084
			1.584	3.00195	2.09088	-0.0046
			1.585	2.54011	2.0922	-0.0032
			1.586	1.84735	2.09352	-0.002
			1.587	0.92368	2.09484	-0.01
			1.588	0.23092	2.09616	0
			1.589	-0.46184	2.09748	0.001
			1.59	-1.38552	2.0988	0.008
			1.591	-1.84735	2.10012	0.01158
			1.592	-2.54011	2.10144	0.01581
			1.593	-3.46379	2.10276	0.0114
			1.594	-3.69471	2.10408	0.01101
			1.595	-4.15655	2.1054	0.0084
			1.596	-4.61839	2.10672	0.0046
			1.597	-5.08023	2.10804	0.01
			1.598	-5.08023	2.10936	0
			1.599	-5.08023	2.11068	-0.001
			1.6	-4.84931	2.112	-0.008
			1.601	-4.84931	2.11332	-0.01158
			1.602	-4.61839	2.11464	-0.01581
			1.603	-4.15655	2.11596	-0.0114
			1.604	-3.69471	2.11728	-0.01101
			1.605	-3.23287	2.1186	-0.0084
			1.606	-2.54011	2.11992	-0.0046
			1.607	-1.84735	2.12124	-0.0032
			1.608	-1.1546	2.12256	-0.002
			1.609	-0.23092	2.12388	-0.01
			1.61	0.23092	2.1252	0
			1.611	1.1546	2.12652	0.001
			1.612	1.84735	2.12784	0.008
			1.613	2.54011	2.12916	0.01158
			1.614	3.23287	2.13048	0.01581
			1.615	3.69471	2.1318	0.0114
			1.616	4.38747	2.13312	0.01101
			1.617	4.38747	2.13444	0.0084
			1.618	4.84931	2.13576	0.0046
			1.619	5.08023	2.13708	0.01
			1.62	5.08023	2.1384	0
			1.621	5.08023	2.13972	-0.001
			1.622	4.84931	2.14104	-0.008
			1.623	4.61839	2.14236	-0.01158
			1.624	3.92563	2.14368	-0.01581
			1.625	3.46379	2.145	-0.0114
			1.626	3.23287	2.14632	-0.01101
			1.627	2.54011	2.14764	-0.0084
			1.628	1.84735	2.14896	-0.0046
			1.629	1.1546	2.15028	-0.0032
			1.63	0.46184	2.1516	-0.002
			1.631	-0.23092	2.15292	-0.01
			1.632	-1.1546	2.15424	0
			1.633	-1.61644	2.15556	0.001
			1.634	-2.30919	2.15688	0.008
			1.635	-2.77103	2.1582	0.01158
			1.636	-3.46379	2.15952	0.01581
			1.637	-3.92563	2.16084	0.0114
			1.638	-4.15655	2.16216	0.01101
			1.639	-4.61839	2.16348	0.0084
			1.64	-4.61839	2.1648	0.0046
			1.641	-4.61839	2.16612	0.01
			1.642	-4.61839	2.16744	0
			1.643	-4.61839	2.16876	-0.001
			1.644	-4.38747	2.17008	-0.008
			1.645	-4.15655	2.1714	-0.01158
			1.646	-3.92563	2.17272	-0.01581
			1.647	-3.00195	2.17404	-0.0114
			1.648	-2.54011	2.17536	-0.01101
			1.649	-1.84735	2.17668	-0.0084
			1.65	-1.38552	2.178	-0.0046
			1.651	-0.69276	2.17932	-0.0032
			1.652	0	2.18064	-0.002
			1.653	0.69276	2.18196	-0.01
			1.654	1.61644	2.18328	0
			1.655	2.07827	2.1846	0.001
			1.656	2.77103	2.18592	0.008
			1.657	3.23287	2.18724	0.01158
			1.658	3.69471	2.18856	0.01581
			1.659	4.15655	2.18988	0.0114
			1.66	4.61839	2.1912	0.01101
			1.661	4.84931	2.19252	0.0084
			1.662	5.08023	2.19384	0.0046
			1.663	4.61839	2.19516	0.01
			1.664	4.61839	2.19648	0
			1.665	4.38747	2.1978	-0.001
			1.666	4.15655	2.19912	-0.008
			1.667	3.46379	2.20044	-0.01158
			1.668	3.23287	2.20176	-0.01581
			1.669	2.77103	2.20308	-0.0114
			1.67	2.07827	2.2044	-0.01101
			1.671	1.38552	2.20572	-0.0084
			1.672	0.69276	2.20704	-0.0046
			1.673	0	2.20836	-0.0032
			1.674	-0.69276	2.20968	-0.002
			1.675	-1.1546	2.211	-0.01
			1.676	-1.84735	2.21232	0
			1.677	-2.30919	2.21364	0.001
			1.678	-3.00195	2.21496	0.008
			1.679	-3.46379	2.21628	0.01158
			1.68	-4.15655	2.2176	0.01581
			1.681	-4.38747	2.21892	0.0114
			1.682	-4.38747	2.22024	0.01101
			1.683	-4.38747	2.22156	0.0084
			1.684	-4.61839	2.22288	0.0046
			1.685	-4.38747	2.2242	0.01
			1.686	-4.38747	2.22552	0
			1.687	-4.15655	2.22684	-0.001
			1.688	-3.69471	2.22816	-0.008
			1.689	-3.23287	2.22948	-0.01158
			1.69	-2.77103	2.2308	-0.01581
			1.691	-2.07827	2.23212	-0.0114
			1.692	-1.61644	2.23344	-0.01101
			1.693	-0.92368	2.23476	-0.0084
			1.694	-0.23092	2.23608	-0.0046
			1.695	0.46184	2.2374	-0.0032
			1.696	1.1546	2.23872	-0.002
			1.697	1.84735	2.24004	-0.01
			1.698	2.30919	2.24136	0
			1.699	3.00195	2.24268	0.001
			1.7	3.23287	2.244	0.008
			1.701	3.69471	2.24532	0.01158
			1.702	4.15655	2.24664	0.01581
			1.703	4.38747	2.24796	0.0114
			1.704	4.38747	2.24928	0.01101
			1.705	4.61839	2.2506	0.0084
			1.706	4.38747	2.25192	0.0046
			1.707	4.15655	2.25324	0.01
			1.708	3.92563	2.25456	0
			1.709	3.69471	2.25588	-0.001
			1.71	3.00195	2.2572	-0.008
			1.711	2.77103	2.25852	-0.01158
			1.712	2.07827	2.25984	-0.01581
			1.713	1.38552	2.26116	-0.0114
			1.714	0.69276	2.26248	-0.01101
			1.715	0.23092	2.2638	-0.0084
			1.716	-0.46184	2.26512	-0.0046
			1.717	-0.92368	2.26644	-0.0032
			1.718	-1.38552	2.26776	-0.002
			1.719	-2.07827	2.26908	-0.01
			1.72	-2.77103	2.2704	0
			1.721	-3.23287	2.27172	0
			1.722	-3.46379	2.27304	0.001
			1.723	-3.92563	2.27436	0.008
			1.724	-4.15655	2.27568	0.01158
			1.725	-4.15655	2.277	0.01581
			1.726	-4.15655	2.27832	0.0114
			1.727	-4.15655	2.27964	0.01101
			1.728	-4.15655	2.28096	0.0084
			1.729	-3.92563	2.28228	0.0046
			1.73	-3.69471	2.2836	0.01
			1.731	-3.23287	2.28492	0
			1.732	-2.77103	2.28624	-0.001
			1.733	-2.30919	2.28756	-0.008
			1.734	-1.61644	2.28888	-0.01158
			1.735	-1.1546	2.2902	-0.01581
			1.736	-0.46184	2.29152	-0.0114
			1.737	0.23092	2.29284	-0.01101
			1.738	0.92368	2.29416	-0.0084
			1.739	1.38552	2.29548	-0.0046
			1.74	1.84735	2.2968	-0.0032
			1.741	2.54011	2.29812	-0.002
			1.742	3.00195	2.29944	-0.01
			1.743	3.46379	2.30076	0
			1.744	3.92563	2.30208	0.001
			1.745	4.15655	2.3034	0.008
			1.746	4.15655	2.30472	0.01158
			1.747	4.38747	2.30604	0.01581
			1.748	4.15655	2.30736	0.0114
			1.749	4.15655	2.30868	0.01101
			1.75	3.92563	2.31	0.0084
			1.751	3.69471	2.31132	0.0046
			1.752	3.23287	2.31264	0.01
			1.753	2.77103	2.31396	0
			1.754	2.30919	2.31528	-0.001
			1.755	1.84735	2.3166	-0.008
			1.756	1.1546	2.31792	-0.01158
			1.757	0.46184	2.31924	-0.01581
			1.758	0	2.32056	-0.0114
			1.759	-0.69276	2.32188	-0.01101
			1.76	-1.1546	2.3232	-0.0084
			1.761	-1.84735	2.32452	-0.0046
			1.762	-2.54011	2.32584	-0.0032
			1.763	-3.00195	2.32716	-0.002
			1.764	-3.23287	2.32848	-0.01
			1.765	-3.69471	2.3298	0
			1.766	-3.92563	2.33112	0.001
			1.767	-3.92563	2.33244	0.008
			1.768	-4.15655	2.33376	0.01158
			1.769	-4.15655	2.33508	0.01581
			1.77	-3.92563	2.3364	0.0114
			1.771	-3.69471	2.33772	0.01101
			1.772	-3.46379	2.33904	0.0084
			1.773	-3.23287	2.34036	0.0046
			1.774	-2.77103	2.34168	0.01
			1.775	-2.30919	2.343	0
			1.776	-1.84735	2.34432	-0.001
			1.777	-1.38552	2.34564	-0.008
			1.778	-0.69276	2.34696	-0.01158
			1.779	0	2.34828	-0.01581
			1.78	0.69276	2.3496	-0.0114
			1.781	1.1546	2.35092	-0.01101
			1.782	1.84735	2.35224	-0.0084
			1.783	2.30919	2.35356	-0.0046
			1.784	2.77103	2.35488	-0.0032
			1.785	3.00195	2.3562	-0.002
			1.786	3.46379	2.35752	-0.01
			1.787	3.92563	2.35884	0
			1.788	4.15655	2.36016	0.001
			1.789	4.15655	2.36148	0.008
			1.79	3.92563	2.3628	0.01158
			1.791	3.92563	2.36412	0.01581
			1.792	3.92563	2.36544	0.0114
			1.793	3.46379	2.36676	0.01101
			1.794	3.23287	2.36808	0.0084
			1.795	3.00195	2.3694	0.0046
			1.796	2.07827	2.37072	0.01
			1.797	1.61644	2.37204	0
			1.798	1.1546	2.37336	-0.001
			1.799	0.69276	2.37468	-0.008
			1.8	0	2.376	-0.01158
			1.801	-0.46184	2.37732	-0.01581
			1.802	-1.1546	2.37864	-0.0114
			1.803	-1.61644	2.37996	-0.01101
			1.804	-2.07827	2.38128	-0.0084
			1.805	-2.54011	2.3826	-0.0046
			1.806	-3.00195	2.38392	-0.0032
			1.807	-3.23287	2.38524	-0.002
			1.808	-3.69471	2.38656	-0.01
			1.809	-3.69471	2.38788	0
			1.81	-3.92563	2.3892	0.001
			1.811	-3.92563	2.39052	0.008
			1.812	-3.69471	2.39184	0.01158
			1.813	-3.69471	2.39316	0.01581
			1.814	-3.46379	2.39448	0.0114
			1.815	-3.23287	2.3958	0.01101
			1.816	-2.77103	2.39712	0.0084
			1.817	-2.54011	2.39844	0.0046
			1.818	-1.84735	2.39976	0.01
			1.819	-1.38552	2.40108	0
			1.82	-0.69276	2.4024	-0.001
			1.821	-0.23092	2.40372	-0.008
			1.822	0.46184	2.40504	-0.01158
			1.823	0.92368	2.40636	-0.01581
			1.824	1.38552	2.40768	-0.0114
			1.825	2.07827	2.409	-0.01101
			1.826	2.30919	2.41032	-0.0084
			1.827	2.77103	2.41164	-0.0046
			1.828	3.46379	2.41296	-0.0032
			1.829	3.69471	2.41428	-0.002
			1.83	3.69471	2.4156	-0.01
			1.831	3.69471	2.41692	0
			1.832	3.69471	2.41824	0.001
			1.833	3.69471	2.41956	0.008
			1.834	3.69471	2.42088	0.01158
			1.835	3.46379	2.4222	0.01581
			1.836	3.23287	2.42352	0.0114
			1.837	2.77103	2.42484	0.01101
			1.838	2.30919	2.42616	0.0084
			1.839	1.84735	2.42748	0.0046
			1.84	1.38552	2.4288	0.01
			1.841	0.69276	2.43012	0
			1.842	0.23092	2.43144	-0.001
			1.843	-0.23092	2.43276	-0.008
			1.844	-0.69276	2.43408	-0.01158
			1.845	-1.38552	2.4354	-0.01581
			1.846	-1.84735	2.43672	-0.0114
			1.847	-2.30919	2.43804	-0.01101
			1.848	-2.77103	2.43936	-0.0084
			1.849	-2.77103	2.44068	-0.0046
			1.85	-3.23287	2.442	-0.0032
			1.851	-3.69471	2.44332	-0.002
			1.852	-3.69471	2.44464	-0.01
			1.853	-3.69471	2.44596	0
			1.854	-3.69471	2.44728	0.001
			1.855	-3.46379	2.4486	0.008
			1.856	-3.46379	2.44992	0.01158
			1.857	-3.23287	2.45124	0.01581
			1.858	-2.77103	2.45256	0.0114
			1.859	-2.07827	2.45388	0.01101
			1.86	-1.84735	2.4552	0.0084
			1.861	-1.38552	2.45652	0.0046
			1.862	-0.92368	2.45784	0.01
			1.863	-0.23092	2.45916	0
			1.864	0.23092	2.46048	-0.001
			1.865	0.69276	2.4618	-0.008
			1.866	1.1546	2.46312	-0.01158
			1.867	1.84735	2.46444	-0.01581
			1.868	2.07827	2.46576	-0.0114
			1.869	2.54011	2.46708	-0.01101
			1.87	3.00195	2.4684	-0.0084
			1.871	3.46379	2.46972	-0.0046
			1.872	3.46379	2.47104	-0.0032
			1.873	3.69471	2.47236	-0.002
			1.874	3.69471	2.47368	-0.01
			1.875	3.46379	2.475	0
			1.876	3.46379	2.47632	0.001
			1.877	3.46379	2.47764	0.008
			1.878	3.00195	2.47896	0.01158
			1.879	2.77103	2.48028	0.01581
			1.88	2.30919	2.4816	0.0114
			1.881	2.07827	2.48292	0.01101
			1.882	1.38552	2.48424	0.0084
			1.883	0.92368	2.48556	0.0046
			1.884	0.46184	2.48688	0.01
			1.885	0	2.4882	0
			1.886	-0.46184	2.48952	-0.001
			1.887	-1.1546	2.49084	-0.008
			1.888	-1.61644	2.49216	-0.01158
			1.889	-2.07827	2.49348	-0.01581
			1.89	-2.30919	2.4948	-0.0114
			1.891	-2.77103	2.49612	-0.01101
			1.892	-3.23287	2.49744	-0.0084
			1.893	-3.23287	2.49876	-0.0046
			1.894	-3.69471	2.50008	-0.0032
			1.895	-3.46379	2.5014	-0.002
			1.896	-3.46379	2.50272	-0.01
			1.897	-3.69471	2.50404	0
			1.898	-0.46184	2.50536	0.001
			1.899	-0.92368	2.50668	0.008
			1.9	-1.38552	2.508	0.01158
			1.901	-1.84735	2.50932	0.01581
			1.902	-2.07827	2.51064	0.0114
			1.903	-2.54011	2.51196	0.01101
			1.904	-2.77103	2.51328	0.0084
			1.905	-3.00195	2.5146	0.0046
			1.906	-3.46379	2.51592	0.01
			1.907	-3.46379	2.51724	0
			1.908	-3.46379	2.51856	-0.001
			1.909	-3.46379	2.51988	-0.008
			1.91	-3.00195	2.5212	-0.01158
			1.911	-3.00195	2.52252	-0.01581
			1.912	-2.77103	2.52384	-0.0114
			1.913	-2.30919	2.52516	-0.01101
			1.914	-2.07827	2.52648	-0.0084
			1.915	-1.38552	2.5278	-0.0046
			1.916	-1.1546	2.52912	-0.0032
			1.917	-0.69276	2.53044	-0.002
			1.918	-0.23092	2.53176	-0.01
			1.919	0.23092	2.53308	0
			1.92	0.69276	2.5344	0.001
			1.921	1.1546	2.53572	0.008
			1.922	1.61644	2.53704	0.01158
			1.923	2.07827	2.53836	0.01581
			1.924	2.54011	2.53968	0.0114
			1.925	2.77103	2.541	0.01101
			1.926	3.00195	2.54232	0.0084
			1.927	3.23287	2.54364	0.0046
			1.928	3.23287	2.54496	0.01
			1.929	3.46379	2.54628	0
			1.93	3.23287	2.5476	-0.001
			1.931	3.23287	2.54892	-0.008
			1.932	3.00195	2.55024	-0.01158
			1.933	2.77103	2.55156	-0.01581
			1.934	2.30919	2.55288	-0.0114
			1.935	2.07827	2.5542	-0.01101
			1.936	1.38552	2.55552	-0.0084
			1.937	1.1546	2.55684	-0.0046
			1.938	0.46184	2.55816	-0.0032
			1.939	0.23092	2.55948	-0.002
			1.94	-0.23092	2.5608	-0.01
			1.941	-0.46184	2.56212	0
			1.942	-1.38552	2.56344	0.001
			1.943	-1.61644	2.56476	0.008
			1.944	-2.07827	2.56608	0.01158
			1.945	-2.54011	2.5674	0.01581
			1.946	-2.77103	2.56872	0.0114
			1.947	-2.77103	2.57004	0.01101
			1.948	-3.23287	2.57136	0.0084
			1.949	-3.23287	2.57268	0.0046
			1.95	-3.00195	2.574	0.01
			1.951	-3.23287	2.57532	0
			1.952	-3.00195	2.57664	-0.001
			1.953	-3.00195	2.57796	-0.008
			1.954	-2.54011	2.57928	-0.01158
			1.955	-2.54011	2.5806	-0.01581
			1.956	-2.07827	2.58192	-0.0114
			1.957	-1.84735	2.58324	-0.01101
			1.958	-0.92368	2.58456	-0.0084
			1.959	-0.69276	2.58588	-0.0046
			1.96	-0.46184	2.5872	-0.0032
			1.961	0.23092	2.58852	-0.002
			1.962	0.46184	2.58984	-0.01
			1.963	0.92368	2.59116	0
			1.964	1.38552	2.59248	0.001
			1.965	2.07827	2.5938	0.008
			1.966	2.30919	2.59512	0.01158
			1.967	2.54011	2.59644	0.01581
			1.968	2.77103	2.59776	0.0114
			1.969	3.00195	2.59908	0.01101
			1.97	3.23287	2.6004	0.0084
			1.971	3.46379	2.60172	0.0046
			1.972	3.23287	2.60304	0.01
			1.973	3.00195	2.60436	0
			1.974	2.77103	2.60568	-0.001
			1.975	2.77103	2.607	-0.008
			1.976	2.30919	2.60832	-0.01158
			1.977	2.07827	2.60964	-0.01581
			1.978	1.61644	2.61096	-0.0114
			1.979	1.38552	2.61228	-0.01101
			1.98	0.69276	2.6136	-0.0084
			1.981	0.46184	2.61492	-0.0046
			1.982	-0.23092	2.61624	-0.0032
			1.983	-0.46184	2.61756	-0.002
			1.984	-1.1546	2.61888	-0.01
			1.985	-1.1546	2.6202	0
			1.986	-1.84735	2.62152	0.001
			1.987	-2.07827	2.62284	0.008
			1.988	-2.30919	2.62416	0.01158
			1.989	-2.54011	2.62548	0.01581
			1.99	-2.77103	2.6268	0.0114
			1.991	-3.00195	2.62812	0.01101
			1.992	-3.00195	2.62944	0.0084
			1.993	-3.00195	2.63076	0.0046
			1.994	-3.00195	2.63208	0.01
			1.995	-2.77103	2.6334	0
			1.996	-2.77103	2.63472	-0.001
			1.997	-2.54011	2.63604	-0.008
			1.998	-2.07827	2.63736	-0.01158
[truncated: 7,905 more rows]

## Sheet: Figure 5g
Figure 5g
			R (Ω)	U(V)	Powder density (μW cm-2)
			1000	0.027	1.6
			9000	0.71	33
			10000	0.8	36
			90000	2.5	72
			100000	2.8	78.4
			900000	13.4	199.511
			1000000	13.8	190.44
			2000000	18.1	163.805
			3000000	20.3	137.363
			4000000	21.4	114.49
			5000000	22.5	101.25
			6000000	23.4	91.26
			9000000	26.6	78.6178
			10000000	27.8	77.284
			100000000	32.4	10.4976

## Sheet: Figure 5h
Figure 5h			4.7μF					10μF
		Time (s)	Voltage (V)	Time (s)	Voltage (V)		Time (s)	Voltage (V)
		0.00102	0.04142	27.7341	0.96688		0.0015	0.03478
		0.00105	0.04266	27.7342	0.96657		0.003	0.03455
		0.00108	0.04127	27.7342	0.96611		0.0045	0.03419
		0.00111	0.04142	27.7342	0.96765		0.006	0.03381
		0.00114	0.04188	27.7342	0.96734		0.0075	0.03333
		0.00117	0.04142	27.7343	0.96688		0.009	0.03273
		0.0012	0.04173	27.7343	0.96734		0.0105	0.03204
		0.00123	0.04142	27.7343	0.96827		0.012	0.03144
		0.00126	0.03988	27.7344	0.96858		0.0135	0.03087
		0.00129	0.04096	27.7344	0.96719		0.015	0.03039
		0.00132	0.04142	27.7344	0.96873		0.0165	0.02987
		0.00135	0.04065	27.7345	0.96626		0.018	0.02939
		0.00138	0.03988	27.7345	0.96781		0.0195	0.02897
		0.00141	0.04096	27.7345	0.96734		0.021	0.02859
		0.00144	0.04065	27.7345	0.96611		0.0225	0.02818
		0.00147	0.04173	27.7346	0.96688		0.024	0.02771
		0.0015	0.04096	27.7346	0.96642		0.0255	0.02725
		0.00153	0.04111	27.7346	0.96688		0.027	0.02691
		0.00156	0.04065	27.7347	0.96688		0.0285	0.02656
		0.00159	0.0405	27.7347	0.96657		0.03	0.0264
		0.00162	0.04127	27.7347	0.96657		0.0315	0.02615
		0.00165	0.04142	27.7348	0.96719		0.033	0.02589
		0.00168	0.04188	27.7348	0.96642		0.0345	0.02579
		0.00171	0.0408	27.7348	0.96781		0.036	0.02575
		0.00174	0.04204	27.7349	0.96688		0.0375	0.02588
		0.00177	0.04343	27.7349	0.96395		0.039	0.02603
		0.0018	0.04312	27.7349	0.96672		0.0405	0.02628
		0.00183	0.04111	27.7349	0.96734		0.042	0.02655
		0.00186	0.04173	27.735	0.96719		0.0435	0.02682
		0.00189	0.04127	27.735	0.96765		0.045	0.02732
		0.00192	0.04158	27.735	0.96935		0.0465	0.0278
		0.00195	0.04127	27.7351	0.96765		0.048	0.02826
		0.00198	0.04096	27.7351	0.96889		0.0495	0.02874
		0.00201	0.04034	27.7351	0.96873		0.051	0.02928
		0.00204	0.04111	27.7352	0.96889		0.0525	0.02987
		0.00207	0.04096	27.7352	0.96811		0.054	0.0304
		0.0021	0.04065	27.7352	0.96811		0.0555	0.03086
		0.00213	0.0408	27.7352	0.96842		0.057	0.0313
		0.00216	0.04204	27.7353	0.96827		0.0585	0.03161
		0.00219	0.04297	27.7353	0.96842		0.06	0.03183
		0.00222	0.04096	27.7353	0.96703		0.0615	0.03199
		0.00225	0.0408	27.7354	0.96688		0.063	0.03203
		0.00228	0.04204	27.7354	0.96796		0.0645	0.03193
		0.00231	0.03988	27.7354	0.96796		0.066	0.03176
		0.00234	0.04127	27.7355	0.9675		0.0675	0.03146
		0.00237	0.03988	27.7355	0.96873		0.069	0.03104
		0.0024	0.04281	27.7355	0.96781		0.0705	0.03051
		0.00243	0.04158	27.7355	0.96734		0.072	0.02993
		0.00246	0.04219	27.7356	0.96796		0.0735	0.02925
		0.00249	0.04158	27.7356	0.96904		0.075	0.02857
		0.00252	0.04235	27.7356	0.97105		0.0765	0.02781
		0.00255	0.0408	27.7357	0.96935		0.078	0.02706
		0.00258	0.04204	27.7357	0.96811		0.0795	0.02643
		0.00261	0.04127	27.7357	0.96688		0.081	0.02578
		0.00264	0.03972	27.7357	0.96688		0.0825	0.02514
		0.00267	0.04142	27.7358	0.96611		0.084	0.02453
		0.0027	0.03941	27.7358	0.96549		0.0855	0.02396
		0.00273	0.04019	27.7358	0.9675		0.087	0.02348
		0.00276	0.0405	27.7359	0.96781		0.0885	0.02315
		0.00279	0.04235	27.7359	0.96919		0.09	0.02291
		0.00282	0.04142	27.7359	0.96919		0.0915	0.02268
		0.00285	0.04188	27.736	0.96672		0.093	0.02262
		0.00288	0.04127	27.736	0.96595		0.0945	0.0228
		0.00291	0.04358	27.736	0.96626		0.096	0.02307
		0.00294	0.04111	27.736	0.96672		0.0975	0.0235
		0.00297	0.04065	27.7361	0.97028		0.099	0.02391
		0.003	0.0408	27.7361	0.96842		0.1005	0.02442
		0.00303	0.04019	27.7361	0.96626		0.102	0.02495
		0.00306	0.03972	27.7362	0.96796		0.1035	0.02558
		0.00309	0.04065	27.7362	0.96858		0.105	0.02638
		0.00312	0.0408	27.7362	0.9675		0.1065	0.02712
		0.00315	0.04204	27.7363	0.96935		0.108	0.02782
		0.00318	0.0405	27.7363	0.96873		0.1095	0.02849
		0.00321	0.04235	27.7363	0.96811		0.111	0.02912
		0.00324	0.04173	27.7364	0.96688		0.1125	0.02962
		0.00327	0.04142	27.7364	0.96858		0.114	0.03003
		0.0033	0.0405	27.7364	0.96827		0.1155	0.0303
		0.00333	0.04127	27.7364	0.96781		0.117	0.03052
		0.00336	0.04173	27.7365	0.96858		0.1185	0.03066
		0.00339	0.04219	27.7365	0.97012		0.12	0.03091
		0.00342	0.04204	27.7365	0.96981		0.1215	0.03101
		0.00345	0.0405	27.7366	0.96842		0.123	0.03099
		0.00348	0.04188	27.7366	0.96873		0.1245	0.03092
		0.00351	0.04158	27.7366	0.96873		0.126	0.0307
		0.00354	0.04065	27.7367	0.96811		0.1275	0.03042
		0.00357	0.04158	27.7367	0.96858		0.129	0.0301
		0.0036	0.04188	27.7367	0.96873		0.1305	0.02976
		0.00363	0.04111	27.7367	0.9695		0.132	0.0295
		0.00366	0.04096	27.7368	0.96827		0.1335	0.02933
		0.00369	0.0408	27.7368	0.96904		0.135	0.0292
		0.00372	0.0405	27.7368	0.96842		0.1365	0.02912
		0.00375	0.04065	27.7369	0.96873		0.138	0.02914
		0.00378	0.04158	27.7369	0.9695		0.1395	0.02933
		0.00381	0.04142	27.7369	0.97058		0.141	0.02948
		0.00384	0.04065	27.737	0.96935		0.1425	0.02974
		0.00387	0.0408	27.737	0.96966		0.144	0.03002
		0.0039	0.04096	27.737	0.97028		0.1455	0.03039
		0.00393	0.03988	27.737	0.9695		0.147	0.03084
		0.00396	0.03941	27.7371	0.96935		0.1485	0.03136
		0.00399	0.03926	27.7371	0.96919		0.15	0.03186
		0.00402	0.0405	27.7371	0.96981		0.1515	0.03234
		0.00405	0.04111	27.7372	0.96889		0.153	0.03291
		0.00408	0.03988	27.7372	0.96966		0.1545	0.03347
		0.00411	0.0408	27.7372	0.96935		0.156	0.03404
		0.00414	0.04065	27.7372	0.96981		0.1575	0.0345
		0.00417	0.04019	27.7373	0.97074		0.159	0.03486
		0.0042	0.03988	27.7373	0.96981		0.1605	0.03513
		0.00423	0.04111	27.7373	0.97028		0.162	0.03538
		0.00426	0.0425	27.7374	0.96966		0.1635	0.03552
		0.00429	0.04003	27.7374	0.97058		0.165	0.03563
		0.00432	0.04019	27.7374	0.96997		0.1665	0.03556
		0.00435	0.04065	27.7375	0.97028		0.168	0.03543
		0.00438	0.0405	27.7375	0.96781		0.1695	0.0353
		0.00441	0.04034	27.7375	0.96935		0.171	0.03512
		0.00444	0.04158	27.7375	0.96781		0.1725	0.03499
		0.00447	0.04065	27.7376	0.96904		0.174	0.0349
		0.0045	0.04065	27.7376	0.97012		0.1755	0.03479
		0.00453	0.04142	27.7376	0.97043		0.177	0.03475
		0.00456	0.04235	27.7377	0.96919		0.1785	0.03473
		0.00459	0.04111	27.7377	0.96966		0.18	0.03466
		0.00462	0.04127	27.7377	0.96981		0.1815	0.03441
		0.00465	0.04281	27.7378	0.96919		0.183	0.03428
		0.00468	0.04312	27.7378	0.96981		0.1845	0.03422
		0.00471	0.04142	27.7378	0.96981		0.186	0.03415
		0.00474	0.0408	27.7379	0.96935		0.1875	0.03426
		0.00477	0.04019	27.7379	0.96703		0.189	0.03444
		0.0048	0.04173	27.7379	0.96889		0.1905	0.03467
		0.00483	0.04127	27.7379	0.96842		0.192	0.03498
		0.00486	0.04019	27.738	0.9695		0.1935	0.03528
		0.00489	0.04235	27.738	0.97012		0.195	0.03563
		0.00492	0.04158	27.738	0.96842		0.1965	0.03605
		0.00495	0.0405	27.7381	0.97028		0.198	0.03658
		0.00498	0.04266	27.7381	0.9675		0.1995	0.03706
		0.00501	0.04065	27.7381	0.96889		0.201	0.03742
		0.00504	0.04281	27.7382	0.96935		0.2025	0.03779
		0.00507	0.0408	27.7382	0.96889		0.204	0.03815
		0.0051	0.04142	27.7382	0.96827		0.2055	0.0385
		0.00513	0.04219	27.7382	0.96904		0.207	0.03883
		0.00516	0.0408	27.7383	0.96904		0.2085	0.03912
		0.00519	0.04142	27.7383	0.96919		0.21	0.03947
		0.00522	0.03941	27.7383	0.96781		0.2115	0.03979
		0.00525	0.04142	27.7384	0.96842		0.213	0.04015
		0.00528	0.04173	27.7384	0.96564		0.2145	0.04041
		0.00531	0.04173	27.7384	0.96827		0.216	0.04052
		0.00534	0.04188	27.7385	0.96811		0.2175	0.0405
		0.00537	0.04158	27.7385	0.96796		0.219	0.04049
		0.0054	0.0408	27.7385	0.96858		0.2205	0.04041
		0.00543	0.04065	27.7385	0.96842		0.222	0.04032
		0.00546	0.04003	27.7386	0.96858		0.2235	0.04013
		0.00549	0.04173	27.7386	0.96966		0.225	0.03996
		0.00552	0.0388	27.7386	0.97012		0.2265	0.03972
		0.00555	0.04019	27.7387	0.9695		0.228	0.03958
		0.00558	0.04019	27.7387	0.96873		0.2295	0.03941
		0.00561	0.03957	27.7387	0.96966		0.231	0.03916
		0.00564	0.04096	27.7387	0.96919		0.2325	0.03897
		0.00567	0.03941	27.7388	0.96935		0.234	0.0387
		0.0057	0.03941	27.7388	0.97028		0.2355	0.03833
		0.00573	0.03972	27.7388	0.96781		0.237	0.03789
		0.00576	0.03988	27.7389	0.96935		0.2385	0.03747
		0.00579	0.0405	27.7389	0.96966		0.24	0.03709
		0.00582	0.0388	27.7389	0.9712		0.2415	0.03675
		0.00585	0.0405	27.739	0.97089		0.243	0.03653
		0.00588	0.03988	27.739	0.97089		0.2445	0.03628
		0.00591	0.03957	27.739	0.97136		0.246	0.03605
		0.00594	0.03972	27.739	0.96966		0.2475	0.03592
		0.00597	0.03864	27.7391	0.97043		0.249	0.03573
		0.006	0.03988	27.7391	0.96904		0.2505	0.03554
		0.00603	0.03972	27.7391	0.97105		0.252	0.03534
		0.00606	0.0408	27.7392	0.97043		0.2535	0.03513
		0.00609	0.03957	27.7392	0.96889		0.255	0.03492
		0.00612	0.04003	27.7392	0.96997		0.2565	0.03469
		0.00615	0.03972	27.7393	0.96719		0.258	0.03446
		0.00618	0.03988	27.7393	0.96919		0.2595	0.03413
		0.00621	0.03941	27.7393	0.97074		0.261	0.03379
		0.00624	0.04019	27.7394	0.96889		0.2625	0.03365
		0.00627	0.03957	27.7394	0.96873		0.264	0.03366
		0.0063	0.0408	27.7394	0.96827		0.2655	0.0337
		0.00633	0.04065	27.7394	0.96904		0.267	0.03375
		0.00636	0.04065	27.7395	0.97012		0.2685	0.03384
		0.00639	0.04003	27.7395	0.96935		0.27	0.03396
		0.00642	0.04019	27.7395	0.96827		0.2715	0.03402
		0.00645	0.03957	27.7396	0.97058		0.273	0.03408
		0.00648	0.04142	27.7396	0.97058		0.2745	0.03413
		0.00651	0.04096	27.7396	0.96981		0.276	0.03416
		0.00654	0.04003	27.7397	0.97012		0.2775	0.03435
		0.00657	0.03988	27.7397	0.96889		0.279	0.03453
		0.0066	0.04127	27.7397	0.96842		0.2805	0.03469
		0.00663	0.04034	27.7397	0.96935		0.282	0.03491
		0.00666	0.04111	27.7398	0.96919		0.2835	0.03521
		0.00669	0.04173	27.7398	0.96935		0.285	0.03552
		0.00672	0.04173	27.7398	0.96688		0.2865	0.03586
		0.00675	0.04034	27.7399	0.96904		0.288	0.03621
		0.00678	0.04173	27.7399	0.96765		0.2895	0.0365
		0.00681	0.04019	27.7399	0.96703		0.291	0.03677
		0.00684	0.04158	27.74	0.96672		0.2925	0.03707
		0.00687	0.04158	27.74	0.96935		0.294	0.03732
		0.0069	0.04127	27.74	0.96719		0.2955	0.03753
		0.00693	0.04158	27.74	0.96904		0.297	0.0377
		0.00696	0.0408	27.7401	0.96889		0.2985	0.03792
		0.00699	0.04111	27.7401	0.96935		0.3	0.03805
		0.00702	0.04034	27.7401	0.9695		0.3015	0.03819
		0.00705	0.04034	27.7402	0.96796		0.303	0.03834
		0.00708	0.03988	27.7402	0.97105		0.3045	0.03856
		0.00711	0.0408	27.7402	0.96672		0.306	0.03877
		0.00714	0.0405	27.7402	0.96858		0.3075	0.03904
		0.00717	0.04019	27.7403	0.96703		0.309	0.03911
		0.0072	0.0425	27.7403	0.96672		0.3105	0.03918
		0.00723	0.04111	27.7403	0.96873		0.312	0.03926
		0.00726	0.04173	27.7404	0.96811		0.3135	0.03935
		0.00729	0.04003	27.7404	0.96904		0.315	0.03944
		0.00732	0.04065	27.7404	0.96919		0.3165	0.0395
		0.00735	0.04127	27.7405	0.96889		0.318	0.03961
		0.00738	0.04096	27.7405	0.96688		0.3195	0.03977
		0.00741	0.03926	27.7405	0.96919		0.321	0.03999
		0.00744	0.04096	27.7405	0.97012		0.3225	0.04033
		0.00747	0.04127	27.7406	0.9675		0.324	0.04057
		0.0075	0.04173	27.7406	0.97028		0.3255	0.04074
		0.00753	0.04111	27.7406	0.96997		0.327	0.04089
		0.00756	0.04019	27.7407	0.96842		0.3285	0.04106
		0.00759	0.0408	27.7407	0.9695		0.33	0.04123
		0.00762	0.04034	27.7407	0.96796		0.3315	0.04131
		0.00765	0.04019	27.7408	0.96966		0.333	0.04132
		0.00768	0.04158	27.7408	0.96997		0.3345	0.04125
		0.00771	0.04065	27.7408	0.96873		0.336	0.0412
		0.00774	0.0408	27.7408	0.96873		0.3375	0.04106
		0.00777	0.04142	27.7409	0.96781		0.339	0.04081
		0.0078	0.04034	27.7409	0.96827		0.3405	0.04051
		0.00783	0.0405	27.7409	0.96997		0.342	0.0402
		0.00786	0.04034	27.741	0.96873		0.3435	0.0399
		0.00789	0.04158	27.741	0.9695		0.345	0.03953
		0.00792	0.04065	27.741	0.96703		0.3465	0.03928
		0.00795	0.04127	27.7411	0.96935		0.348	0.03902
		0.00798	0.03972	27.7411	0.96858		0.3495	0.03875
		0.00801	0.04142	27.7411	0.9695		0.351	0.03846
		0.00804	0.04127	27.7412	0.97167		0.3525	0.03816
		0.00807	0.0405	27.7412	0.97043		0.354	0.03784
		0.0081	0.04065	27.7412	0.97058		0.3555	0.03759
		0.00813	0.04003	27.7412	0.97012		0.357	0.03737
		0.00816	0.0405	27.7413	0.97089		0.3585	0.03719
		0.00819	0.04111	27.7413	0.97028		0.36	0.03708
		0.00822	0.04111	27.7413	0.96981		0.3615	0.03711
		0.00825	0.04142	27.7414	0.96997		0.363	0.03729
		0.00828	0.04188	27.7414	0.97058		0.3645	0.03756
		0.00831	0.04034	27.7414	0.96997		0.366	0.03786
		0.00834	0.04019	27.7415	0.96873		0.3675	0.03832
		0.00837	0.04034	27.7415	0.97105		0.369	0.03875
		0.0084	0.04096	27.7415	0.9712		0.3705	0.03937
		0.00843	0.04003	27.7415	0.97074		0.372	0.0401
		0.00846	0.03941	27.7416	0.96935		0.3735	0.04092
		0.00849	0.04003	27.7416	0.97074		0.375	0.0417
		0.00852	0.04127	27.7416	0.96981		0.3765	0.04239
		0.00855	0.04158	27.7417	0.97058		0.378	0.04312
		0.00858	0.04096	27.7417	0.96997		0.3795	0.04383
		0.00861	0.0408	27.7417	0.96919		0.381	0.04453
		0.00864	0.04142	27.7417	0.96935		0.3825	0.04515
		0.00867	0.04204	27.7418	0.96827		0.384	0.04576
		0.0087	0.04111	27.7418	0.97028		0.3855	0.04637
		0.00873	0.0425	27.7418	0.96904		0.387	0.04697
		0.00876	0.04034	27.7419	0.96966		0.3885	0.04756
		0.00879	0.04019	27.7419	0.96935		0.39	0.04807
		0.00882	0.04111	27.7419	0.97089		0.3915	0.04849
		0.00885	0.04219	27.742	0.97182		0.393	0.04883
		0.00888	0.04142	27.742	0.97058		0.3945	0.04914
		0.00891	0.04111	27.742	0.96997		0.396	0.04944
		0.00894	0.04127	27.742	0.96889		0.3975	0.04956
		0.00897	0.04219	27.7421	0.97043		0.399	0.04965
		0.009	0.04142	27.7421	0.96935		0.4005	0.04972
		0.00903	0.04188	27.7421	0.96935		0.402	0.0498
		0.00906	0.04219	27.7422	0.96966		0.4035	0.0499
		0.00909	0.04188	27.7422	0.9712		0.405	0.05001
		0.00912	0.04327	27.7422	0.97105		0.4065	0.05015
		0.00915	0.04235	27.7423	0.96889		0.408	0.05016
		0.00918	0.0408	27.7423	0.9695		0.4095	0.05016
		0.00921	0.04204	27.7423	0.96842		0.411	0.05015
		0.00924	0.04219	27.7423	0.96919		0.4125	0.0501
		0.00927	0.04235	27.7424	0.96796		0.414	0.0501
		0.0093	0.04158	27.7424	0.9675		0.4155	0.05006
		0.00933	0.04034	27.7424	0.96827		0.417	0.04998
		0.00936	0.04111	27.7425	0.96688		0.4185	0.04985
		0.00939	0.04111	27.7425	0.96827		0.42	0.04965
		0.00942	0.04065	27.7425	0.96919		0.4215	0.0494
		0.00945	0.04127	27.7426	0.96858		0.423	0.04916
		0.00948	0.04173	27.7426	0.96703		0.4245	0.0488
		0.00951	0.04111	27.7426	0.96858		0.426	0.04846
		0.00954	0.04127	27.7427	0.96842		0.4275	0.04817
		0.00957	0.04096	27.7427	0.96904		0.429	0.04782
		0.0096	0.04019	27.7427	0.96966		0.4305	0.04735
		0.00963	0.0405	27.7427	0.96796		0.432	0.04683
		0.00966	0.04158	27.7428	0.96858		0.4335	0.04614
		0.00969	0.04158	27.7428	0.9675		0.435	0.04536
		0.00972	0.0408	27.7428	0.96827		0.4365	0.04456
		0.00975	0.0408	27.7429	0.96919		0.438	0.04385
		0.00978	0.0405	27.7429	0.96796		0.4395	0.04323
		0.00981	0.04204	27.7429	0.96873		0.441	0.04261
		0.00984	0.04127	27.743	0.96842		0.4425	0.04199
		0.00987	0.04003	27.743	0.96904		0.444	0.04145
		0.0099	0.04096	27.743	0.96997		0.4455	0.04096
		0.00993	0.0405	27.743	0.96781		0.447	0.04055
		0.00996	0.04096	27.7431	0.96842		0.4485	0.04014
		0.00999	0.04003	27.7431	0.96827		0.45	0.03979
		0.01002	0.04096	27.7431	0.96688		0.4515	0.03946
		0.01005	0.04003	27.7432	0.96734		0.453	0.03907
		0.01008	0.03988	27.7432	0.96672		0.4545	0.03872
		0.01011	0.04111	27.7432	0.96719		0.456	0.03835
		0.01014	0.03972	27.7432	0.96765		0.4575	0.03803
		0.01017	0.0408	27.7433	0.96842		0.459	0.03784
		0.0102	0.04188	27.7433	0.9675		0.4605	0.03759
		0.01023	0.0405	27.7433	0.96889		0.462	0.03744
		0.01026	0.03941	27.7434	0.96811		0.4635	0.03735
		0.01029	0.0408	27.7434	0.96765		0.465	0.03733
		0.01032	0.04065	27.7434	0.96734		0.4665	0.03738
		0.01035	0.04034	27.7435	0.96595		0.468	0.03754
		0.01038	0.04111	27.7435	0.96672		0.4695	0.03773
		0.01041	0.04111	27.7435	0.96842		0.471	0.03802
		0.01044	0.0405	27.7435	0.96966		0.4725	0.03833
		0.01047	0.0408	27.7436	0.96919		0.474	0.03863
		0.0105	0.0405	27.7436	0.96873		0.4755	0.0388
		0.01053	0.04019	27.7436	0.96966		0.477	0.03909
		0.01056	0.0405	27.7437	0.96919		0.4785	0.03944
		0.01059	0.03895	27.7437	0.96827		0.48	0.03993
		0.01062	0.04003	27.7437	0.96858		0.4815	0.04049
		0.01065	0.03972	27.7438	0.96981		0.483	0.04122
		0.01068	0.03911	27.7438	0.9712		0.4845	0.04196
		0.01071	0.03926	27.7438	0.96981		0.486	0.04272
		0.01074	0.03957	27.7438	0.96811		0.4875	0.04354
		0.01077	0.04019	27.7439	0.96858		0.489	0.04426
		0.0108	0.03926	27.7439	0.96935		0.4905	0.04495
		0.01083	0.04019	27.7439	0.96919		0.492	0.04571
		0.01086	0.03972	27.744	0.96904		0.4935	0.04638
		0.01089	0.04142	27.744	0.96827		0.495	0.04702
		0.01092	0.03988	27.744	0.96842		0.4965	0.0475
		0.01095	0.0408	27.7441	0.96919		0.498	0.04783
		0.01098	0.04003	27.7441	0.96811		0.4995	0.0481
		0.01101	0.04096	27.7441	0.96796		0.501	0.04824
		0.01104	0.04173	27.7442	0.96719		0.5025	0.04835
		0.01107	0.04096	27.7442	0.96842		0.504	0.04837
		0.0111	0.04158	27.7442	0.9695		0.5055	0.04836
		0.01113	0.04158	27.7442	0.96842		0.507	0.04835
		0.01116	0.0405	27.7443	0.96858		0.5085	0.04832
		0.01119	0.0405	27.7443	0.96935		0.51	0.04832
		0.01122	0.0408	27.7443	0.9695		0.5115	0.04817
		0.01125	0.03988	27.7444	0.96935		0.513	0.04802
		0.01128	0.04003	27.7444	0.96796		0.5145	0.0478
		0.01131	0.04065	27.7444	0.9675		0.516	0.0476
		0.01134	0.04096	27.7445	0.96703		0.5175	0.04744
		0.01137	0.04111	27.7445	0.97043		0.519	0.04726
		0.0114	0.0405	27.7445	0.96981		0.5205	0.04707
		0.01143	0.04158	27.7445	0.9695		0.522	0.04708
		0.01146	0.04111	27.7446	0.96858		0.5235	0.04723
		0.01149	0.04235	27.7446	0.96919		0.525	0.04737
		0.01152	0.04343	27.7446	0.96904		0.5265	0.04763
		0.01155	0.04111	27.7447	0.96842		0.528	0.04792
		0.01158	0.04065	27.7447	0.96765		0.5295	0.04807
		0.01161	0.04281	27.7447	0.96935		0.531	0.04831
		0.01164	0.04327	27.7447	0.96889		0.5325	0.04861
		0.01167	0.04173	27.7448	0.96966		0.534	0.0489
		0.0117	0.04219	27.7448	0.9695		0.5355	0.04926
		0.01173	0.04127	27.7448	0.9695		0.537	0.04967
		0.01176	0.04204	27.7449	0.96935		0.5385	0.05002
		0.01179	0.04266	27.7449	0.96858		0.54	0.05032
		0.01182	0.0425	27.7449	0.9695		0.5415	0.05055
		0.01185	0.04204	27.745	0.96919		0.543	0.0508
		0.01188	0.04111	27.745	0.96734		0.5445	0.05096
		0.01191	0.04266	27.745	0.96796		0.546	0.05103
		0.01194	0.04327	27.745	0.96734		0.5475	0.05109
		0.01197	0.0442	27.7451	0.96842		0.549	0.05108
		0.012	0.04219	27.7451	0.96811		0.5505	0.05103
		0.01203	0.04219	27.7451	0.96889		0.552	0.0508
		0.01206	0.04173	27.7452	0.96842		0.5535	0.0504
		0.01209	0.0408	27.7452	0.96858		0.555	0.04985
		0.01212	0.04188	27.7452	0.96981		0.5565	0.04918
		0.01215	0.04158	27.7453	0.96811		0.558	0.04869
		0.01218	0.04142	27.7453	0.96919		0.5595	0.04819
		0.01221	0.04204	27.7453	0.97058		0.561	0.04771
		0.01224	0.04158	27.7453	0.97012		0.5625	0.04728
		0.01227	0.04312	27.7454	0.97058		0.564	0.04685
		0.0123	0.04204	27.7454	0.96919		0.5655	0.0466
		0.01233	0.04173	27.7454	0.96811		0.567	0.04652
		0.01236	0.0408	27.7455	0.96811		0.5685	0.04659
		0.01239	0.03957	27.7455	0.96781		0.57	0.04663
		0.01242	0.04127	27.7455	0.96688		0.5715	0.04669
		0.01245	0.0408	27.7456	0.96719		0.573	0.04682
		0.01248	0.04281	27.7456	0.96796		0.5745	0.04686
		0.01251	0.04312	27.7456	0.96827		0.576	0.04708
		0.01254	0.04219	27.7457	0.96796		0.5775	0.04738
		0.01257	0.04188	27.7457	0.96935		0.579	0.04768
		0.0126	0.04111	27.7457	0.96873		0.5805	0.048
		0.01263	0.03972	27.7457	0.9712		0.582	0.0484
		0.01266	0.03941	27.7458	0.97012		0.5835	0.04891
		0.01269	0.04019	27.7458	0.96935		0.585	0.04935
		0.01272	0.03941	27.7458	0.97012		0.5865	0.0498
		0.01275	0.03972	27.7459	0.96904		0.588	0.05018
		0.01278	0.04111	27.7459	0.96858		0.5895	0.05049
		0.01281	0.0408	27.7459	0.96981		0.591	0.05086
		0.01284	0.04127	27.746	0.96966		0.5925	0.05122
		0.01287	0.04096	27.746	0.96997		0.594	0.05147
		0.0129	0.04111	27.746	0.96997		0.5955	0.05163
		0.01293	0.04158	27.746	0.9695		0.597	0.05174
		0.01296	0.04003	27.7461	0.96919		0.5985	0.05192
		0.01299	0.0405	27.7461	0.96997		0.6	0.05214
		0.01302	0.03941	27.7461	0.97074		0.6015	0.05241
		0.01305	0.03926	27.7462	0.96889		0.603	0.05272
		0.01308	0.03957	27.7462	0.96966		0.6045	0.05284
		0.01311	0.0405	27.7462	0.96997		0.606	0.05292
		0.01314	0.04127	27.7462	0.96889		0.6075	0.05296
		0.01317	0.04266	27.7463	0.97028		0.609	0.05296
		0.0132	0.04034	27.7463	0.96997		0.6105	0.05299
		0.01323	0.04019	27.7463	0.97167		0.612	0.05296
		0.01326	0.0405	27.7464	0.97244		0.6135	0.05279
		0.01329	0.04003	27.7464	0.96966		0.615	0.05255
		0.01332	0.04065	27.7464	0.96997		0.6165	0.05228
		0.01335	0.04019	27.7465	0.97028		0.618	0.05196
		0.01338	0.04188	27.7465	0.96904		0.6195	0.0514
		0.01341	0.04111	27.7465	0.96889		0.621	0.05091
		0.01344	0.04204	27.7465	0.9675		0.6225	0.05046
		0.01347	0.04235	27.7466	0.96889		0.624	0.05012
		0.0135	0.04173	27.7466	0.97012		0.6255	0.04989
		0.01353	0.04158	27.7466	0.9712		0.627	0.04974
		0.01356	0.04173	27.7467	0.96981		0.6285	0.04954
		0.01359	0.04127	27.7467	0.96858		0.63	0.04922
		0.01362	0.04142	27.7467	0.96765		0.6315	0.04895
		0.01365	0.04235	27.7468	0.96642		0.633	0.04874
		0.01368	0.04204	27.7468	0.96657		0.6345	0.04862
		0.01371	0.0408	27.7468	0.96611		0.636	0.04866
		0.01374	0.04204	27.7468	0.96657		0.6375	0.04876
		0.01377	0.04219	27.7469	0.96657		0.639	0.04889
		0.0138	0.04188	27.7469	0.96657		0.6405	0.04914
		0.01383	0.04173	27.7469	0.96796		0.642	0.04949
		0.01386	0.04343	27.747	0.96781		0.6435	0.04996
		0.01389	0.04297	27.747	0.96858		0.645	0.05041
		0.01392	0.04266	27.747	0.96904		0.6465	0.05092
		0.01395	0.04111	27.7471	0.96873		0.648	0.05141
		0.01398	0.0425	27.7471	0.96858		0.6495	0.05191
		0.01401	0.04219	27.7471	0.96781		0.651	0.05246
		0.01404	0.04312	27.7472	0.9675		0.6525	0.05295
		0.01407	0.0408	27.7472	0.96935		0.654	0.05345
		0.0141	0.04158	27.7472	0.96811		0.6555	0.05388
		0.01413	0.04065	27.7472	0.96719		0.657	0.05431
		0.01416	0.04096	27.7473	0.96688		0.6585	0.05464
		0.01419	0.04111	27.7473	0.96672		0.66	0.05497
		0.01422	0.04173	27.7473	0.96873		0.6615	0.05523
		0.01425	0.04019	27.7474	0.96796		0.663	0.05542
		0.01428	0.04173	27.7474	0.96472		0.6645	0.05551
		0.01431	0.04173	27.7474	0.96672		0.666	0.0557
		0.01434	0.04173	27.7475	0.96626		0.6675	0.05591
		0.01437	0.0408	27.7475	0.96734		0.669	0.05615
		0.0144	0.04096	27.7475	0.96765		0.6705	0.05638
		0.01443	0.0405	27.7475	0.96858		0.672	0.05644
		0.01446	0.04204	27.7476	0.96796		0.6735	0.05629
		0.01449	0.04158	27.7476	0.96781		0.675	0.05617
		0.01452	0.04111	27.7476	0.96858		0.6765	0.05603
		0.01455	0.04096	27.7477	0.96827		0.678	0.05591
		0.01458	0.0405	27.7477	0.96811		0.6795	0.0559
		0.01461	0.04173	27.7477	0.96842		0.681	0.05602
		0.01464	0.04219	27.7477	0.96765		0.6825	0.05621
		0.01467	0.04065	27.7478	0.96703		0.684	0.05638
		0.0147	0.04111	27.7478	0.96549		0.6855	0.0566
		0.01473	0.04173	27.7478	0.96889		0.687	0.05685
		0.01476	0.04173	27.7479	0.9675		0.6885	0.05714
		0.01479	0.04019	27.7479	0.96719		0.69	0.05742
		0.01482	0.04142	27.7479	0.96889		0.6915	0.05776
		0.01485	0.04127	27.748	0.96796		0.693	0.05814
		0.01488	0.04158	27.748	0.96657		0.6945	0.05855
		0.01491	0.04065	27.748	0.96564		0.696	0.05881
		0.01494	0.04142	27.748	0.96688		0.6975	0.05893
		0.01497	0.04096	27.7481	0.96518		0.699	0.05898
		0.015	0.04127	27.7481	0.96564		0.7005	0.05896
		0.01503	0.04003	27.7481	0.96518		0.702	0.05899
		0.01506	0.04111	27.7482	0.96626		0.7035	0.05901
		0.01509	0.04003	27.7482	0.96781		0.705	0.05895
		0.01512	0.04188	27.7482	0.96719		0.7065	0.05881
		0.01515	0.0408	27.7483	0.96765		0.708	0.0585
		0.01518	0.04142	27.7483	0.96842		0.7095	0.0581
		0.01521	0.04127	27.7483	0.96719		0.711	0.05759
		0.01524	0.04235	27.7483	0.96719		0.7125	0.05704
		0.01527	0.04204	27.7484	0.96935		0.714	0.05651
		0.0153	0.04188	27.7484	0.96688		0.7155	0.05586
		0.01533	0.04127	27.7484	0.96858		0.717	0.05516
		0.01536	0.04096	27.7485	0.96657		0.7185	0.05442
		0.01539	0.04065	27.7485	0.96811		0.72	0.05375
		0.01542	0.04173	27.7485	0.96966		0.7215	0.05312
		0.01545	0.04188	27.7486	0.96935		0.723	0.05268
		0.01548	0.04034	27.7486	0.96796		0.7245	0.05235
		0.01551	0.04142	27.7486	0.96842		0.726	0.05202
		0.01554	0.04204	27.7487	0.96842		0.7275	0.05176
		0.01557	0.04173	27.7487	0.96734		0.729	0.05144
		0.0156	0.04003	27.7487	0.96765		0.7305	0.05119
		0.01563	0.04111	27.7487	0.96765		0.732	0.05098
		0.01566	0.0425	27.7488	0.96904		0.7335	0.05092
		0.01569	0.04111	27.7488	0.96858		0.735	0.05102
		0.01572	0.04204	27.7488	0.97028		0.7365	0.05127
		0.01575	0.04358	27.7489	0.96858		0.738	0.05158
		0.01578	0.04173	27.7489	0.96781		0.7395	0.05186
		0.01581	0.04019	27.7489	0.96889		0.741	0.05217
		0.01584	0.0405	27.749	0.96811		0.7425	0.05248
		0.01587	0.04173	27.749	0.96719		0.744	0.05282
		0.0159	0.04096	27.749	0.96997		0.7455	0.05333
		0.01593	0.03957	27.749	0.96781		0.747	0.05379
		0.01596	0.04111	27.7491	0.96842		0.7485	0.0542
		0.01599	0.04003	27.7491	0.96889		0.75	0.05448
		0.01602	0.0408	27.7491	0.96842		0.7515	0.05479
		0.01605	0.04111	27.7492	0.9695		0.753	0.05499
		0.01608	0.04065	27.7492	0.96919		0.7545	0.05515
		0.01611	0.03972	27.7492	0.96796		0.756	0.05518
		0.01614	0.04019	27.7492	0.9675		0.7575	0.05523
		0.01617	0.03957	27.7493	0.96858		0.759	0.05529
		0.0162	0.0408	27.7493	0.96904		0.7605	0.05525
		0.01623	0.04219	27.7493	0.96796		0.762	0.0552
		0.01626	0.04158	27.7494	0.96842		0.7635	0.05502
		0.01629	0.03988	27.7494	0.96842		0.765	0.0548
		0.01632	0.04096	27.7494	0.96966		0.7665	0.05457
		0.01635	0.04142	27.7495	0.96734		0.768	0.05428
		0.01638	0.04096	27.7495	0.96811		0.7695	0.05395
		0.01641	0.04142	27.7495	0.96981		0.771	0.0537
		0.01644	0.04188	27.7495	0.96796		0.7725	0.05353
		0.01647	0.0408	27.7496	0.96688		0.774	0.0533
		0.0165	0.04188	27.7496	0.96858		0.7755	0.05315
		0.01653	0.04374	27.7496	0.96765		0.777	0.05304
		0.01656	0.04219	27.7497	0.96719		0.7785	0.05299
		0.01659	0.04219	27.7497	0.96827		0.78	0.05297
		0.01662	0.04096	27.7497	0.96827		0.7815	0.0531
		0.01665	0.04158	27.7498	0.96858		0.783	0.05328
		0.01668	0.04096	27.7498	0.96765		0.7845	0.05346
		0.01671	0.04003	27.7498	0.96781		0.786	0.05363
		0.01674	0.03988	27.7498	0.96966		0.7875	0.05385
		0.01677	0.04127	27.7499	0.96997		0.789	0.05411
		0.0168	0.04127	27.7499	0.96966		0.7905	0.05448
		0.01683	0.04065	27.7499	0.97043		0.792	0.05476
		0.01686	0.03972	27.75	0.9712		0.7935	0.05518
		0.01689	0.04065	27.75	0.96796		0.795	0.05555
		0.01692	0.04065	27.75	0.96919		0.7965	0.05592
		0.01695	0.0405	27.7501	0.96997		0.798	0.05621
		0.01698	0.04111	27.7501	0.96889		0.7995	0.05651
		0.01701	0.04158	27.7501	0.96904		0.801	0.05683
		0.01704	0.04158	27.7502	0.96935		0.8025	0.05706
		0.01707	0.04173	27.7502	0.96765		0.804	0.05736
		0.0171	0.04327	27.7502	0.96811		0.8055	0.05758
		0.01713	0.04188	27.7502	0.96873		0.807	0.05772
		0.01716	0.04188	27.7503	0.9675		0.8085	0.05788
		0.01719	0.04188	27.7503	0.96811		0.81	0.058
		0.01722	0.04327	27.7503	0.96765		0.8115	0.05819
		0.01725	0.04111	27.7504	0.96781		0.813	0.05837
		0.01728	0.04111	27.7504	0.96827		0.8145	0.05864
		0.01731	0.03972	27.7504	0.97136		0.816	0.05893
		0.01734	0.04034	27.7505	0.9695		0.8175	0.05916
		0.01737	0.03957	27.7505	0.96919		0.819	0.05935
		0.0174	0.04096	27.7505	0.96904		0.8205	0.05959
		0.01743	0.04204	27.7505	0.96703		0.822	0.05982
		0.01746	0.04127	27.7506	0.96626		0.8235	0.06012
		0.01749	0.04127	27.7506	0.96657		0.825	0.06044
		0.01752	0.04158	27.7506	0.9675		0.8265	0.06089
		0.01755	0.04034	27.7507	0.96811		0.828	0.06136
		0.01758	0.03941	27.7507	0.96827		0.8295	0.06178
		0.01761	0.0405	27.7507	0.96765		0.831	0.0623
		0.01764	0.04034	27.7508	0.96703		0.8325	0.06285
		0.01767	0.04019	27.7508	0.96564		0.834	0.06332
		0.0177	0.04127	27.7508	0.96642		0.8355	0.06384
		0.01773	0.04188	27.7508	0.96827		0.837	0.06427
		0.01776	0.04173	27.7509	0.96781		0.8385	0.06481
		0.01779	0.04065	27.7509	0.96611		0.84	0.0653
		0.01782	0.0405	27.7509	0.96827		0.8415	0.06591
		0.01785	0.04034	27.751	0.96703		0.843	0.06647
		0.01788	0.04003	27.751	0.96827		0.8445	0.06706
		0.01791	0.0405	27.751	0.96765		0.846	0.06757
		0.01794	0.0405	27.751	0.96734		0.8475	0.06797
		0.01797	0.04065	27.7511	0.96796		0.849	0.06841
		0.018	0.0408	27.7511	0.96827		0.8505	0.06873
		0.01803	0.03911	27.7511	0.96889		0.852	0.06894
		0.01806	0.03972	27.7512	0.96858		0.8535	0.06912
		0.01809	0.03911	27.7512	0.96858		0.855	0.06916
		0.01812	0.03988	27.7512	0.96688		0.8565	0.0692
		0.01815	0.04111	27.7513	0.96472		0.858	0.06918
		0.01818	0.03941	27.7513	0.96626		0.8595	0.06912
		0.01821	0.03957	27.7513	0.96611		0.861	0.06907
		0.01824	0.04065	27.7513	0.96549		0.8625	0.06903
		0.01827	0.0408	27.7514	0.96688		0.864	0.06904
		0.0183	0.04065	27.7514	0.96781		0.8655	0.06896
		0.01833	0.04034	27.7514	0.96734		0.867	0.0689
		0.01836	0.03988	27.7515	0.96796		0.8685	0.06881
		0.01839	0.03941	27.7515	0.96811		0.87	0.06862
		0.01842	0.03926	27.7515	0.96858		0.8715	0.06854
		0.01845	0.03864	27.7516	0.96719		0.873	0.06832
		0.01848	0.04019	27.7516	0.96811		0.8745	0.06802
		0.01851	0.04111	27.7516	0.96966		0.876	0.06772
		0.01854	0.04096	27.7517	0.96827		0.8775	0.06734
		0.01857	0.04158	27.7517	0.97028		0.879	0.06692
		0.0186	0.04188	27.7517	0.96873		0.8805	0.06658
		0.01863	0.04034	27.7517	0.96858		0.882	0.06615
		0.01866	0.0408	27.7518	0.97012		0.8835	0.06573
		0.01869	0.03988	27.7518	0.96997		0.885	0.06527
		0.01872	0.04065	27.7518	0.96904		0.8865	0.06483
		0.01875	0.04127	27.7519	0.96781		0.888	0.06439
		0.01878	0.0408	27.7519	0.9675		0.8895	0.06393
		0.01881	0.04173	27.7519	0.96657		0.891	0.06351
		0.01884	0.04173	27.752	0.9675		0.8925	0.06307
		0.01887	0.04127	27.752	0.96734		0.894	0.06256
		0.0189	0.04142	27.752	0.96811		0.8955	0.06215
		0.01893	0.04065	27.752	0.9695		0.897	0.06176
		0.01896	0.04173	27.7521	0.96904		0.8985	0.06151
		0.01899	0.04127	27.7521	0.96889		0.9	0.06128
		0.01902	0.04096	27.7521	0.96904		0.9015	0.06129
		0.01905	0.04173	27.7522	0.96966		0.903	0.06143
		0.01908	0.04204	27.7522	0.9695		0.9045	0.06163
		0.01911	0.0408	27.7522	0.96657		0.906	0.06197
		0.01914	0.03988	27.7523	0.96796		0.9075	0.06232
		0.01917	0.04003	27.7523	0.96734		0.909	0.06271
		0.0192	0.04235	27.7523	0.9675		0.9105	0.06306
		0.01923	0.04003	27.7523	0.9658		0.912	0.06351
		0.01926	0.0408	27.7524	0.96533		0.9135	0.06396
		0.01929	0.04219	27.7524	0.96688		0.915	0.06453
		0.01932	0.04204	27.7524	0.96796		0.9165	0.06514
		0.01935	0.04065	27.7525	0.96858		0.918	0.06576
		0.01938	0.04127	27.7525	0.96781		0.9195	0.06649
		0.01941	0.04142	27.7525	0.96564		0.921	0.06723
		0.01944	0.04111	27.7525	0.96765		0.9225	0.06787
		0.01947	0.0425	27.7526	0.96688		0.924	0.06833
		0.0195	0.04158	27.7526	0.96734		0.9255	0.06862
		0.01953	0.0405	27.7526	0.96765		0.927	0.06881
		0.01956	0.04235	27.7527	0.96626		0.9285	0.06885
		0.01959	0.04219	27.7527	0.96611		0.93	0.06888
		0.01962	0.04281	27.7527	0.96858		0.9315	0.06884
		0.01965	0.04096	27.7528	0.96688		0.933	0.06866
		0.01968	0.0405	27.7528	0.96703		0.9345	0.06848
		0.01971	0.04034	27.7528	0.96827		0.936	0.06823
		0.01974	0.04127	27.7528	0.96765		0.9375	0.06789
		0.01977	0.04003	27.7529	0.96672		0.939	0.06739
		0.0198	0.04065	27.7529	0.9695		0.9405	0.06688
		0.01983	0.04065	27.7529	0.96827		0.942	0.06627
		0.01986	0.03972	27.753	0.96981		0.9435	0.06559
		0.01989	0.04158	27.753	0.96719		0.945	0.06503
		0.01992	0.04142	27.753	0.96904		0.9465	0.0645
		0.01995	0.04389	27.7531	0.97043		0.948	0.06394
		0.01998	0.0425	27.7531	0.97028		0.9495	0.06318
		0.02001	0.0408	27.7531	0.96966		0.951	0.06246
		0.02004	0.04065	27.7532	0.96981		0.9525	0.06172
		0.02007	0.04111	27.7532	0.96981		0.954	0.06105
		0.0201	0.04188	27.7532	0.96997		0.9555	0.0605
		0.02013	0.0408	27.7532	0.96781		0.957	0.06006
		0.02016	0.04142	27.7533	0.96919		0.9585	0.05976
		0.02019	0.04158	27.7533	0.96811		0.96	0.05968
		0.02022	0.04266	27.7533	0.96889		0.9615	0.05971
		0.02025	0.04003	27.7534	0.96796		0.963	0.05984
		0.02028	0.04219	27.7534	0.9675		0.9645	0.05997
		0.02031	0.0405	27.7534	0.96889		0.966	0.06013
		0.02034	0.04019	27.7535	0.96904		0.9675	0.06021
		0.02037	0.04111	27.7535	0.9675		0.969	0.06032
		0.0204	0.0408	27.7535	0.96827		0.9705	0.06049
		0.02043	0.04096	27.7535	0.96811		0.972	0.06075
		0.02046	0.0425	27.7536	0.96703		0.9735	0.06104
		0.02049	0.04111	27.7536	0.96719		0.975	0.06148
		0.02052	0.04142	27.7536	0.96858		0.9765	0.06193
		0.02055	0.04096	27.7537	0.96889		0.978	0.0624
		0.02058	0.04173	27.7537	0.97012		0.9795	0.06296
		0.02061	0.04158	27.7537	0.96873		0.981	0.06342
		0.02064	0.04111	27.7538	0.96796		0.9825	0.06389
		0.02067	0.04096	27.7538	0.9695		0.984	0.06429
		0.0207	0.0425	27.7538	0.96657		0.9855	0.0648
		0.02073	0.04235	27.7538	0.96919		0.987	0.06535
		0.02076	0.04266	27.7539	0.96765		0.9885	0.0659
		0.02079	0.04266	27.7539	0.96811		0.99	0.06657
		0.02082	0.04312	27.7539	0.96935		0.9915	0.06701
		0.02085	0.04266	27.754	0.96904		0.993	0.06737
		0.02088	0.04327	27.754	0.96935		0.9945	0.0677
		0.02091	0.04096	27.754	0.9695		0.996	0.06799
		0.02094	0.04235	27.754	0.96889		0.9975	0.06826
		0.02097	0.04266	27.7541	0.96919		0.999	0.06845
		0.021	0.04158	27.7541	0.96966		1.0005	0.06871
		0.02103	0.04235	27.7541	0.9695		1.002	0.06903
		0.02106	0.04312	27.7542	0.96935		1.0035	0.06938
		0.02109	0.04219	27.7542	0.96626		1.005	0.06976
		0.02112	0.04158	27.7542	0.96487		1.0065	0.06991
		0.02115	0.04188	27.7543	0.96595		1.008	0.06995
		0.02118	0.04158	27.7543	0.96765		1.0095	0.06994
		0.02121	0.04188	27.7543	0.96549		1.011	0.06991
		0.02124	0.04204	27.7543	0.96626		1.0125	0.0698
		0.02127	0.04173	27.7544	0.96657		1.014	0.06967
		0.0213	0.0442	27.7544	0.96611		1.0155	0.06952
		0.02133	0.04219	27.7544	0.96657		1.017	0.06938
		0.02136	0.04358	27.7545	0.9675		1.0185	0.06923
		0.02139	0.04358	27.7545	0.9658		1.02	0.06899
		0.02142	0.0425	27.7545	0.96765		1.0215	0.06856
		0.02145	0.04358	27.7546	0.96796		1.023	0.06808
		0.02148	0.04343	27.7546	0.96703		1.0245	0.06756
		0.02151	0.04235	27.7546	0.96657		1.026	0.06699
		0.02154	0.04358	27.7547	0.96781		1.0275	0.06642
		0.02157	0.04343	27.7547	0.9675		1.029	0.06588
		0.0216	0.04297	27.7547	0.96796		1.0305	0.0654
		0.02163	0.04343	27.7547	0.96595		1.032	0.06498
		0.02166	0.04235	27.7548	0.96703		1.0335	0.06467
		0.02169	0.04111	27.7548	0.96781		1.035	0.06439
		0.02172	0.0408	27.7548	0.96935		1.0365	0.06403
		0.02175	0.0405	27.7549	0.96858		1.038	0.0638
		0.02178	0.04142	27.7549	0.96889		1.0395	0.06384
		0.02181	0.04111	27.7549	0.96858		1.041	0.06384
		0.02184	0.04127	27.755	0.96811		1.0425	0.06407
		0.02187	0.04219	27.755	0.96719		1.044	0.06425
		0.0219	0.04111	27.755	0.96703		1.0455	0.06451
		0.02193	0.04219	27.755	0.9675		1.047	0.0648
		0.02196	0.0425	27.7551	0.96719		1.0485	0.06509
		0.02199	0.03911	27.7551	0.96811		1.05	0.06539
		0.02202	0.04034	27.7551	0.96827		1.0515	0.06569
		0.02205	0.04235	27.7552	0.9695		1.053	0.06625
		0.02208	0.04188	27.7552	0.9675		1.0545	0.067
		0.02211	0.04158	27.7552	0.96796		1.056	0.06777
		0.02214	0.0405	27.7553	0.96642		1.0575	0.06861
		0.02217	0.04142	27.7553	0.96719		1.059	0.06943
		0.0222	0.04173	27.7553	0.96719		1.0605	0.07024
		0.02223	0.04003	27.7553	0.96642		1.062	0.07098
		0.02226	0.03911	27.7554	0.9675		1.0635	0.07163
		0.02229	0.04034	27.7554	0.96688		1.065	0.07214
		0.02232	0.04127	27.7554	0.96703		1.0665	0.07256
		0.02235	0.04204	27.7555	0.96842		1.068	0.07299
		0.02238	0.04281	27.7555	0.96595		1.0695	0.07336
		0.02241	0.04142	27.7555	0.96549		1.071	0.07362
		0.02244	0.04281	27.7555	0.96626		1.0725	0.07391
		0.02247	0.04158	27.7556	0.96657		1.074	0.07419
		0.0225	0.04204	27.7556	0.96703		1.0755	0.07442
		0.02253	0.04266	27.7556	0.96533		1.077	0.07461
		0.02256	0.04173	27.7557	0.96657		1.0785	0.07469
		0.02259	0.03988	27.7557	0.96549		1.08	0.07477
		0.02262	0.04127	27.7557	0.96688		1.0815	0.07479
		0.02265	0.04111	27.7558	0.96672		1.083	0.07491
		0.02268	0.04204	27.7558	0.96657		1.0845	0.07494
		0.02271	0.04173	27.7558	0.9675		1.086	0.07476
		0.02274	0.04111	27.7558	0.96734		1.0875	0.07457
		0.02277	0.04111	27.7559	0.96811		1.089	0.0743
		0.0228	0.04096	27.7559	0.96765		1.0905	0.07406
		0.02283	0.04266	27.7559	0.96672		1.092	0.07387
		0.02286	0.04235	27.756	0.96734		1.0935	0.07366
		0.02289	0.04142	27.756	0.96858		1.095	0.07345
		0.02292	0.04188	27.756	0.96981		1.0965	0.0733
		0.02295	0.04173	27.7561	0.96688		1.098	0.07322
		0.02298	0.04235	27.7561	0.96781		1.0995	0.07307
		0.02301	0.04312	27.7561	0.96827		1.101	0.07273
		0.02304	0.04188	27.7562	0.96873		1.1025	0.07234
		0.02307	0.04219	27.7562	0.96703		1.104	0.07175
		0.0231	0.04173	27.7562	0.96719		1.1055	0.0712
		0.02313	0.04204	27.7562	0.96672		1.107	0.07068
		0.02316	0.0405	27.7563	0.96626		1.1085	0.07007
		0.02319	0.04158	27.7563	0.96487		1.11	0.06948
		0.02322	0.04389	27.7563	0.96456		1.1115	0.06902
		0.02325	0.04281	27.7564	0.9641		1.113	0.06861
		0.02328	0.04204	27.7564	0.9658		1.1145	0.06829
		0.02331	0.0425	27.7564	0.96657		1.116	0.06785
		0.02334	0.04158	27.7565	0.96811		1.1175	0.06752
		0.02337	0.04281	27.7565	0.96719		1.119	0.0671
		0.0234	0.04204	27.7565	0.96811		1.1205	0.0668
		0.02343	0.04111	27.7565	0.96703		1.122	0.06664
		0.02346	0.04204	27.7566	0.96935		1.1235	0.06658
		0.02349	0.04096	27.7566	0.96796		1.125	0.06667
		0.02352	0.04111	27.7566	0.96873		1.1265	0.06684
		0.02355	0.04065	27.7567	0.96765		1.128	0.06715
		0.02358	0.04065	27.7567	0.96981		1.1295	0.06756
		0.02361	0.04219	27.7567	0.96796		1.131	0.0681
		0.02364	0.04235	27.7568	0.96719		1.1325	0.06885
		0.02367	0.04096	27.7568	0.96734		1.134	0.06964
		0.0237	0.04034	27.7568	0.96781		1.1355	0.07038
		0.02373	0.04158	27.7568	0.96796		1.137	0.07123
		0.02376	0.04235	27.7569	0.96873		1.1385	0.07208
		0.02379	0.04235	27.7569	0.96811		1.14	0.07283
		0.02382	0.04173	27.7569	0.96734		1.1415	0.07343
		0.02385	0.04096	27.757	0.96688		1.143	0.07389
		0.02388	0.04142	27.757	0.96765		1.1445	0.07419
		0.02391	0.04204	27.757	0.96904		1.146	0.07446
		0.02394	0.04127	27.757	0.96919		1.1475	0.07463
		0.02397	0.04235	27.7571	0.96842		1.149	0.07473
		0.024	0.04266	27.7571	0.96904		1.1505	0.07486
		0.02403	0.04188	27.7571	0.96781		1.152	0.07483
		0.02406	0.04327	27.7572	0.96858		1.1535	0.0747
		0.02409	0.04111	27.7572	0.96672		1.155	0.07459
		0.02412	0.0405	27.7572	0.96626		1.1565	0.07442
		0.02415	0.04142	27.7573	0.96719		1.158	0.07408
		0.02418	0.04219	27.7573	0.96703		1.1595	0.07362
		0.02421	0.04158	27.7573	0.96858		1.161	0.07296
		0.02424	0.04204	27.7573	0.96626		1.1625	0.07228
		0.02427	0.0425	27.7574	0.96811		1.164	0.0715
		0.0243	0.0425	27.7574	0.96889		1.1655	0.07079
		0.02433	0.04281	27.7574	0.96811		1.167	0.0701
		0.02436	0.04281	27.7575	0.96703		1.1685	0.06945
		0.02439	0.04188	27.7575	0.96765		1.17	0.06897
		0.02442	0.04111	27.7575	0.96889		1.1715	0.06862
		0.02445	0.04127	27.7576	0.96919		1.173	0.06837
		0.02448	0.04065	27.7576	0.96657		1.1745	0.06816
		0.02451	0.04003	27.7576	0.96889		1.176	0.06795
		0.02454	0.04142	27.7577	0.96935		1.1775	0.06793
		0.02457	0.04096	27.7577	0.96935		1.179	0.0679
		0.0246	0.04266	27.7577	0.96858		1.1805	0.06807
		0.02463	0.04188	27.7577	0.97012		1.182	0.06829
		0.02466	0.04096	27.7578	0.9695		1.1835	0.06853
		0.02469	0.04142	27.7578	0.96719		1.185	0.06877
		0.02472	0.04127	27.7578	0.96858		1.1865	0.06913
		0.02475	0.04204	27.7579	0.96657		1.188	0.06958
		0.02478	0.0408	27.7579	0.96827		1.1895	0.07014
		0.02481	0.04188	27.7579	0.96827		1.191	0.07071
		0.02484	0.0425	27.758	0.9675		1.1925	0.0712
		0.02487	0.04235	27.758	0.96719		1.194	0.07164
		0.0249	0.04188	27.758	0.9675		1.1955	0.07193
		0.02493	0.04158	27.758	0.96842		1.197	0.07217
		0.02496	0.04158	27.7581	0.96796		1.1985	0.07241
		0.02499	0.04204	27.7581	0.96611		1.2	0.07247
		0.02502	0.04158	27.7581	0.96873		1.2015	0.0725
		0.02505	0.0408	27.7582	0.9675		1.203	0.0724
		0.02508	0.04204	27.7582	0.96611		1.2045	0.07224
		0.02511	0.04235	27.7582	0.96858		1.206	0.07196
		0.02514	0.04034	27.7583	0.96873		1.2075	0.07149
		0.02517	0.04127	27.7583	0.96889		1.209	0.07109
		0.0252	0.04096	27.7583	0.96997		1.2105	0.07077
		0.02523	0.04266	27.7583	0.96781		1.212	0.07044
		0.02526	0.04158	27.7584	0.96811		1.2135	0.07009
		0.02529	0.04204	27.7584	0.96672		1.215	0.0697
		0.02532	0.0408	27.7584	0.96796		1.2165	0.06919
		0.02535	0.04096	27.7585	0.96688		1.218	0.06869
		0.02538	0.0425	27.7585	0.96703		1.2195	0.06813
		0.02541	0.04235	27.7585	0.9675		1.221	0.0676
		0.02544	0.04204	27.7585	0.96935		1.2225	0.06716
		0.02547	0.04204	27.7586	0.96672		1.224	0.06677
		0.0255	0.04111	27.7586	0.96811		1.2255	0.06656
		0.02553	0.04235	27.7586	0.96765		1.227	0.06636
		0.02556	0.04235	27.7587	0.96688		1.2285	0.06632
		0.02559	0.04019	27.7587	0.96611		1.23	0.06625
		0.02562	0.04096	27.7587	0.96564		1.2315	0.06626
		0.02565	0.04204	27.7588	0.9675		1.233	0.0664
		0.02568	0.0425	27.7588	0.96997		1.2345	0.06664
		0.02571	0.0425	27.7588	0.96889		1.236	0.0671
		0.02574	0.04312	27.7588	0.96889		1.2375	0.06766
		0.02577	0.04111	27.7589	0.96765		1.239	0.06824
		0.0258	0.04003	27.7589	0.9675		1.2405	0.06892
		0.02583	0.0405	27.7589	0.96781		1.242	0.06971
		0.02586	0.04188	27.759	0.96904		1.2435	0.07058
		0.02589	0.04127	27.759	0.96811		1.245	0.07147
		0.02592	0.04096	27.759	0.96781		1.2465	0.07255
		0.02595	0.04065	27.7591	0.96842		1.248	0.07362
		0.02598	0.0425	27.7591	0.96781		1.2495	0.07468
		0.02601	0.0425	27.7591	0.97012		1.251	0.07568
		0.02604	0.04389	27.7592	0.96734		1.2525	0.07674
		0.02607	0.0408	27.7592	0.96626		1.254	0.07794
		0.0261	0.04127	27.7592	0.9695		1.2555	0.07909
		0.02613	0.0405	27.7592	0.96796		1.257	0.08029
		0.02616	0.04219	27.7593	0.96811		1.2585	0.08142
		0.02619	0.04173	27.7593	0.96873		1.26	0.08232
		0.02622	0.04173	27.7593	0.96811		1.2615	0.08305
		0.02625	0.04219	27.7594	0.96688		1.263	0.0837
		0.02628	0.0425	27.7594	0.96919		1.2645	0.08419
		0.02631	0.04142	27.7594	0.96796		1.266	0.08459
		0.02634	0.04204	27.7595	0.97089		1.2675	0.0849
		0.02637	0.04142	27.7595	0.96935		1.269	0.08518
		0.0264	0.04158	27.7595	0.96703		1.2705	0.08536
		0.02643	0.04297	27.7595	0.96935		1.272	0.08528
		0.02646	0.04235	27.7596	0.96796		1.2735	0.08506
		0.02649	0.04235	27.7596	0.96827		1.275	0.08472
		0.02652	0.04343	27.7596	0.96703		1.2765	0.08436
		0.02655	0.04096	27.7597	0.96765		1.278	0.08402
		0.02658	0.04389	27.7597	0.96827		1.2795	0.08352
		0.02661	0.0425	27.7597	0.96781		1.281	0.08301
		0.02664	0.04312	27.7598	0.9658		1.2825	0.08235
		0.02667	0.04235	27.7598	0.96781		1.284	0.08162
		0.0267	0.04281	27.7598	0.96672		1.2855	0.08086
		0.02673	0.04235	27.7598	0.96688		1.287	0.08008
		0.02676	0.04127	27.7599	0.9675		1.2885	0.07942
		0.02679	0.04173	27.7599	0.96873		1.29	0.07879
		0.02682	0.04173	27.7599	0.9675		1.2915	0.0783
		0.02685	0.0405	27.76	0.96765		1.293	0.07781
		0.02688	0.04127	27.76	0.96858		1.2945	0.07738
		0.02691	0.04065	27.76	0.97028		1.296	0.07703
		0.02694	0.04204	27.76	0.96981		1.2975	0.07671
		0.02697	0.04158	27.7601	0.96873		1.299	0.07639
		0.027	0.04235	27.7601	0.96781		1.3005	0.07618
		0.02703	0.04281	27.7601	0.96842		1.302	0.0761
		0.02706	0.04266	27.7602	0.96904		1.3035	0.076
		0.02709	0.04142	27.7602	0.96919		1.305	0.07592
		0.02712	0.04219	27.7602	0.96997		1.3065	0.07606
		0.02715	0.04127	27.7603	0.96858		1.308	0.07637
		0.02718	0.0425	27.7603	0.96719		1.3095	0.07683
		0.02721	0.04312	27.7603	0.96765		1.311	0.07742
		0.02724	0.0425	27.7603	0.96781		1.3125	0.07811
		0.02727	0.04266	27.7604	0.96811		1.314	0.07893
		0.0273	0.04158	27.7604	0.9695		1.3155	0.07971
		0.02733	0.04142	27.7604	0.96827		1.317	0.0804
		0.02736	0.04235	27.7605	0.9675		1.3185	0.08107
		0.02739	0.04235	27.7605	0.96842		1.32	0.08175
		0.02742	0.0408	27.7605	0.96842		1.3215	0.08256
		0.02745	0.04219	27.7606	0.96765		1.323	0.08338
		0.02748	0.04451	27.7606	0.96642		1.3245	0.08418
		0.02751	0.04281	27.7606	0.96703		1.326	0.08499
		0.02754	0.04266	27.7606	0.96827		1.3275	0.08575
		0.02757	0.0425	27.7607	0.96997		1.329	0.08651
		0.0276	0.04111	27.7607	0.97012		1.3305	0.0872
		0.02763	0.0425	27.7607	0.97151		1.332	0.08778
		0.02766	0.04158	27.7608	0.97167		1.3335	0.08839
		0.02769	0.04173	27.7608	0.96966		1.335	0.08889
		0.02772	0.04158	27.7608	0.96935		1.3365	0.08934
		0.02775	0.04281	27.7609	0.96997		1.338	0.08966
		0.02778	0.04235	27.7609	0.96981		1.3395	0.08989
		0.02781	0.04173	27.7609	0.96919		1.341	0.08999
		0.02784	0.04235	27.761	0.96981		1.3425	0.09002
		0.02787	0.04188	27.761	0.96935		1.344	0.09008
		0.0279	0.04374	27.761	0.97259		1.3455	0.09019
		0.02793	0.04281	27.761	0.96889		1.347	0.09026
		0.02796	0.04204	27.7611	0.96904		1.3485	0.09042
		0.02799	0.04235	27.7611	0.96935		1.35	0.09053
		0.02802	0.04142	27.7611	0.96935		1.3515	0.09059
		0.02805	0.04219	27.7612	0.96919		1.353	0.09049
		0.02808	0.04358	27.7612	0.97089		1.3545	0.09046
		0.02811	0.0425	27.7612	0.96889		1.356	0.09044
		0.02814	0.04158	27.7613	0.96919		1.3575	0.09038
		0.02817	0.0405	27.7613	0.96842		1.359	0.09034
		0.0282	0.04127	27.7613	0.97012		1.3605	0.09022
		0.02823	0.0425	27.7613	0.97089		1.362	0.09009
		0.02826	0.04219	27.7614	0.97074		1.3635	0.08999
		0.02829	0.04127	27.7614	0.97043		1.365	0.08994
		0.02832	0.04096	27.7614	0.9695		1.3665	0.08989
		0.02835	0.04003	27.7615	0.96765		1.368	0.08962
		0.02838	0.0405	27.7615	0.96796		1.3695	0.08926
		0.02841	0.04127	27.7615	0.96842		1.371	0.08879
		0.02844	0.04158	27.7615	0.96842		1.3725	0.08825
		0.02847	0.04158	27.7616	0.97012		1.374	0.08768
		0.0285	0.04281	27.7616	0.96904		1.3755	0.08695
		0.02853	0.04142	27.7616	0.96904		1.377	0.0863
		0.02856	0.04173	27.7617	0.96997		1.3785	0.08572
		0.02859	0.04019	27.7617	0.96873		1.38	0.08509
		0.02862	0.04127	27.7617	0.96873		1.3815	0.08453
		0.02865	0.04127	27.7618	0.96889		1.383	0.08384
		0.02868	0.04065	27.7618	0.96889		1.3845	0.08319
		0.02871	0.04127	27.7618	0.96719		1.386	0.08252
		0.02874	0.04034	27.7618	0.96873		1.3875	0.08196
		0.02877	0.04019	27.7619	0.96919		1.389	0.08142
		0.0288	0.04065	27.7619	0.97028		1.3905	0.08084
		0.02883	0.04127	27.7619	0.97136		1.392	0.08036
		0.02886	0.04204	27.762	0.96935		1.3935	0.08002
		0.02889	0.04204	27.762	0.96904		1.395	0.0796
		0.02892	0.04204	27.762	0.96935		1.3965	0.07926
		0.02895	0.04065	27.7621	0.96935		1.398	0.07902
		0.02898	0.04142	27.7621	0.97012		1.3995	0.07904
		0.02901	0.04188	27.7621	0.96889		1.401	0.07913
		0.02904	0.04127	27.7621	0.9695		1.4025	0.07928
		0.02907	0.04343	27.7622	0.97043		1.404	0.07952
		0.0291	0.04173	27.7622	0.97105		1.4055	0.07986
		0.02913	0.04188	27.7622	0.96997		1.407	0.08028
		0.02916	0.0405	27.7623	0.96919		1.4085	0.08084
		0.02919	0.04111	27.7623	0.96981		1.41	0.08137
		0.02922	0.04127	27.7623	0.96966		1.4115	0.08196
		0.02925	0.04173	27.7624	0.96827		1.413	0.08252
		0.02928	0.04173	27.7624	0.97028		1.4145	0.08314
		0.02931	0.0405	27.7624	0.96935		1.416	0.08378
		0.02934	0.04065	27.7625	0.96781		1.4175	0.08436
		0.02937	0.04374	27.7625	0.96904		1.419	0.08497
		0.0294	0.04188	27.7625	0.96827		1.4205	0.08558
		0.02943	0.04219	27.7625	0.96688		1.422	0.08623
		0.02946	0.0425	27.7626	0.96873		1.4235	0.0867
		0.02949	0.04327	27.7626	0.96997		1.425	0.08705
		0.02952	0.04297	27.7626	0.96858		1.4265	0.08732
		0.02955	0.04436	27.7627	0.96873		1.428	0.08751
		0.02958	0.04111	27.7627	0.97105		1.4295	0.08775
		0.02961	0.04173	27.7627	0.97012		1.431	0.088
		0.02964	0.0408	27.7628	0.97089		1.4325	0.08824
		0.02967	0.04142	27.7628	0.96935		1.434	0.08837
		0.0297	0.04204	27.7628	0.96796		1.4355	0.08847
		0.02973	0.04019	27.7628	0.96935		1.437	0.08863
		0.02976	0.04111	27.7629	0.96858		1.4385	0.08856
		0.02979	0.0405	27.7629	0.96858		1.44	0.08833
		0.02982	0.04096	27.7629	0.96719		1.4415	0.08809
		0.02985	0.03926	27.763	0.96765		1.443	0.08783
		0.02988	0.04111	27.763	0.96765		1.4445	0.0875
		0.02991	0.04127	27.763	0.96827		1.446	0.08705
		0.02994	0.04034	27.763	0.96765		1.4475	0.08658
		0.02997	0.04142	27.7631	0.96796		1.449	0.08611
		0.03	0.04034	27.7631	0.96904		1.4505	0.0857
		0.03003	0.04127	27.7631	0.96966		1.452	0.08525
		0.03006	0.04204	27.7632	0.97197		1.4535	0.08486
		0.03009	0.03972	27.7632	0.96997		1.455	0.08445
		0.03012	0.0408	27.7632	0.97058		1.4565	0.0841
		0.03015	0.04219	27.7633	0.96873		1.458	0.08377
		0.03018	0.0425	27.7633	0.96672		1.4595	0.08356
		0.03021	0.04188	27.7633	0.96904		1.461	0.08345
		0.03024	0.04235	27.7633	0.96904		1.4625	0.08341
		0.03027	0.04173	27.7634	0.97074		1.464	0.08353
		0.0303	0.04065	27.7634	0.96981		1.4655	0.08377
		0.03033	0.04111	27.7634	0.96842		1.467	0.08412
		0.03036	0.0425	27.7635	0.96827		1.4685	0.08459
		0.03039	0.04312	27.7635	0.97058		1.47	0.08521
		0.03042	0.04312	27.7635	0.96889		1.4715	0.0859
		0.03045	0.04281	27.7636	0.96981		1.473	0.08662
		0.03048	0.04173	27.7636	0.96842		1.4745	0.08743
		0.03051	0.04219	27.7636	0.96688		1.476	0.08843
		0.03054	0.04142	27.7636	0.96734		1.4775	0.08939
		0.03057	0.0408	27.7637	0.96611		1.479	0.09036
		0.0306	0.04003	27.7637	0.96889		1.4805	0.09129
		0.03063	0.04204	27.7637	0.96858		1.482	0.09214
		0.03066	0.04204	27.7638	0.96981		1.4835	0.09286
		0.03069	0.04127	27.7638	0.96904		1.485	0.09366
		0.03072	0.04235	27.7638	0.96765		1.4865	0.09442
		0.03075	0.0425	27.7639	0.96966		1.488	0.09504
		0.03078	0.04204	27.7639	0.96796		1.4895	0.09546
		0.03081	0.04127	27.7639	0.96811		1.491	0.09589
		0.03084	0.04188	27.764	0.96997		1.4925	0.09615
		0.03087	0.04158	27.764	0.96873		1.494	0.09628
		0.0309	0.04158	27.764	0.96842		1.4955	0.09626
		0.03093	0.04003	27.764	0.9695		1.497	0.09603
		0.03096	0.04111	27.7641	0.96997		1.4985	0.09568
		0.03099	0.04358	27.7641	0.96796		1.5	0.09516
		0.03102	0.04297	27.7641	0.96935		1.5015	0.09458
		0.03105	0.0425	27.7642	0.96734		1.503	0.09389
		0.03108	0.04343	27.7642	0.96796		1.5045	0.09309
		0.03111	0.04297	27.7642	0.96981		1.506	0.09228
		0.03114	0.04142	27.7643	0.96966		1.5075	0.09148
		0.03117	0.04096	27.7643	0.96842		1.509	0.09071
		0.0312	0.04219	27.7643	0.96796		1.5105	0.08998
		0.03123	0.04219	27.7643	0.96688		1.512	0.0892
		0.03126	0.04219	27.7644	0.9695		1.5135	0.08854
		0.03129	0.0425	27.7644	0.96873		1.515	0.0878
		0.03132	0.04266	27.7644	0.96719		1.5165	0.08709
		0.03135	0.04219	27.7645	0.96781		1.518	0.08654
		0.03138	0.04281	27.7645	0.96688		1.5195	0.08627
		0.03141	0.04297	27.7645	0.96873		1.521	0.08607
		0.03144	0.04111	27.7645	0.96904		1.5225	0.08582
		0.03147	0.04142	27.7646	0.96873		1.524	0.0857
		0.0315	0.04219	27.7646	0.96858		1.5255	0.08575
		0.03153	0.0408	27.7646	0.96935		1.527	0.08589
		0.03156	0.0425	27.7647	0.96919		1.5285	0.08609
		0.03159	0.04204	27.7647	0.96981		1.53	0.08636
		0.03162	0.04173	27.7647	0.97259		1.5315	0.08651
		0.03165	0.04327	27.7648	0.96935		1.533	0.08674
		0.03168	0.04235	27.7648	0.96904		1.5345	0.08699
		0.03171	0.04173	27.7648	0.96904		1.536	0.08727
		0.03174	0.04281	27.7648	0.96919		1.5375	0.08727
		0.03177	0.04142	27.7649	0.96889		1.539	0.0872
		0.0318	0.04096	27.7649	0.97043		1.5405	0.08708
		0.03183	0.04204	27.7649	0.97043		1.542	0.08682
		0.03186	0.04096	27.765	0.97105		1.5435	0.0865
		0.03189	0.04188	27.765	0.97089		1.545	0.08613
		0.03192	0.04096	27.765	0.97012		1.5465	0.08572
		0.03195	0.04312	27.7651	0.97151		1.548	0.08522
		0.03198	0.04219	27.7651	0.97213		1.5495	0.08478
		0.03201	0.04173	27.7651	0.97028		1.551	0.08449
		0.03204	0.04065	27.7651	0.97228		1.5525	0.08402
		0.03207	0.04111	27.7652	0.97244		1.554	0.08356
		0.0321	0.04204	27.7652	0.97182		1.5555	0.08305
		0.03213	0.04281	27.7652	0.9712		1.557	0.08256
		0.03216	0.04297	27.7653	0.97136		1.5585	0.0822
		0.03219	0.04343	27.7653	0.97043		1.56	0.08189
		0.03222	0.04327	27.7653	0.97028		1.5615	0.08185
		0.03225	0.04297	27.7654	0.97105		1.563	0.08186
		0.03228	0.04204	27.7654	0.96919		1.5645	0.08195
		0.03231	0.0425	27.7654	0.9712		1.566	0.08205
		0.03234	0.04127	27.7655	0.96981		1.5675	0.08231
		0.03237	0.04188	27.7655	0.97136		1.569	0.0828
		0.0324	0.0425	27.7655	0.97228		1.5705	0.08338
		0.03243	0.0425	27.7655	0.97012		1.572	0.08397
		0.03246	0.04003	27.7656	0.97167		1.5735	0.08462
		0.03249	0.04266	27.7656	0.97182		1.575	0.08533
		0.03252	0.04111	27.7656	0.9712		1.5765	0.08616
		0.03255	0.04096	27.7657	0.97058		1.578	0.08712
		0.03258	0.04019	27.7657	0.96842		1.5795	0.08801
		0.03261	0.04111	27.7657	0.96981		1.581	0.08885
		0.03264	0.04158	27.7658	0.96997		1.5825	0.08978
		0.03267	0.0408	27.7658	0.96966		1.584	0.0908
		0.0327	0.04096	27.7658	0.96997		1.5855	0.09184
		0.03273	0.0425	27.7658	0.97058		1.587	0.09273
		0.03276	0.04266	27.7659	0.97089		1.5885	0.09366
		0.03279	0.04204	27.7659	0.96904		1.59	0.09451
		0.03282	0.04003	27.7659	0.97058		1.5915	0.09524
		0.03285	0.04204	27.766	0.97089		1.593	0.09587
		0.03288	0.04158	27.766	0.97151		1.5945	0.09633
		0.03291	0.04173	27.766	0.97105		1.596	0.09657
		0.03294	0.04065	27.766	0.97012		1.5975	0.09654
		0.03297	0.04219	27.7661	0.97105		1.599	0.09656
		0.033	0.04188	27.7661	0.96981		1.6005	0.09642
		0.03303	0.04158	27.7661	0.9712		1.602	0.09621
		0.03306	0.04266	27.7662	0.97074		1.6035	0.09589
		0.03309	0.04142	27.7662	0.97182		1.605	0.09544
		0.03312	0.04235	27.7662	0.97213		1.6065	0.09487
		0.03315	0.04235	27.7663	0.97197		1.608	0.09419
		0.03318	0.04158	27.7663	0.97167		1.6095	0.09353
		0.03321	0.04158	27.7663	0.97043		1.611	0.09276
		0.03324	0.04173	27.7663	0.9712		1.6125	0.09192
		0.03327	0.04312	27.7664	0.97058		1.614	0.09123
		0.0333	0.04188	27.7664	0.97136		1.6155	0.09053
		0.03333	0.04219	27.7664	0.97028		1.617	0.08983
		0.03336	0.0425	27.7665	0.97074		1.6185	0.08917
		0.03339	0.04281	27.7665	0.97136		1.62	0.08852
		0.03342	0.0425	27.7665	0.9695		1.6215	0.08799
		0.03345	0.0425	27.7666	0.96981		1.623	0.08743
		0.03348	0.04188	27.7666	0.96827		1.6245	0.08705
		0.03351	0.04389	27.7666	0.9695		1.626	0.08683
		0.03354	0.04358	27.7666	0.97074		1.6275	0.08682
		0.03357	0.04096	27.7667	0.96904		1.629	0.08682
		0.0336	0.04111	27.7667	0.97058		1.6305	0.08686
		0.03363	0.0425	27.7667	0.97074		1.632	0.08706
		0.03366	0.04142	27.7668	0.96981		1.6335	0.08741
		0.03369	0.04173	27.7668	0.97058		1.635	0.08776
		0.03372	0.04204	27.7668	0.97151		1.6365	0.0881
		0.03375	0.04158	27.7669	0.97058		1.638	0.08849
		0.03378	0.04188	27.7669	0.96904		1.6395	0.08897
		0.03381	0.04173	27.7669	0.96935		1.641	0.08963
		0.03384	0.04065	27.767	0.97043		1.6425	0.09039
		0.03387	0.0405	27.767	0.96997		1.644	0.0911
		0.0339	0.0408	27.767	0.96889		1.6455	0.0917
		0.03393	0.04003	27.767	0.96904		1.647	0.09223
		0.03396	0.04096	27.7671	0.96842		1.6485	0.09272
		0.03399	0.04219	27.7671	0.96935		1.65	0.09311
		0.03402	0.03988	27.7671	0.9712		1.6515	0.09353
		0.03405	0.03988	27.7672	0.97043		1.653	0.09397
		0.03408	0.04127	27.7672	0.96858		1.6545	0.09435
		0.03411	0.04204	27.7672	0.96904		1.656	0.09461
		0.03414	0.04327	27.7673	0.96935		1.6575	0.09496
		0.03417	0.0425	27.7673	0.96811		1.659	0.09535
		0.0342	0.04111	27.7673	0.96734		1.6605	0.09543
		0.03423	0.04204	27.7673	0.96719		1.662	0.09547
		0.03426	0.04096	27.7674	0.96935		1.6635	0.09538
		0.03429	0.04235	27.7674	0.96889		1.665	0.09525
		0.03432	0.04297	27.7674	0.96734		1.6665	0.09523
		0.03435	0.04235	27.7675	0.96703		1.668	0.09522
		0.03438	0.04281	27.7675	0.96796		1.6695	0.09524
		0.03441	0.04142	27.7675	0.96966		1.671	0.09515
		0.03444	0.04188	27.7675	0.96935		1.6725	0.09509
		0.03447	0.0425	27.7676	0.96858		1.674	0.09503
		0.0345	0.04266	27.7676	0.96873		1.6755	0.0949
		0.03453	0.04188	27.7676	0.96796		1.677	0.09478
		0.03456	0.0425	27.7677	0.96781		1.6785	0.09463
		0.03459	0.04158	27.7677	0.96981		1.68	0.0944
		0.03462	0.04235	27.7677	0.97012		1.6815	0.09435
		0.03465	0.04327	27.7678	0.9695		1.683	0.09433
		0.03468	0.04188	27.7678	0.96919		1.6845	0.09438
		0.03471	0.04188	27.7678	0.96873		1.686	0.09442
		0.03474	0.04188	27.7678	0.96842		1.6875	0.09443
		0.03477	0.0425	27.7679	0.96827		1.689	0.09438
		0.0348	0.04111	27.7679	0.96981		1.6905	0.09438
		0.03483	0.04188	27.7679	0.96889		1.692	0.09447
		0.03486	0.0425	27.768	0.97105		1.6935	0.09467
		0.03489	0.04096	27.768	0.96981		1.695	0.09484
		0.03492	0.0425	27.768	0.9695		1.6965	0.09519
		0.03495	0.04204	27.7681	0.97058		1.698	0.09561
		0.03498	0.04219	27.7681	0.96935		1.6995	0.0961
		0.03501	0.04266	27.7681	0.9695		1.701	0.09662
		0.03504	0.0425	27.7681	0.96842		1.7025	0.09716
		0.03507	0.04096	27.7682	0.96858		1.704	0.09762
		0.0351	0.0425	27.7682	0.96904		1.7055	0.09804
		0.03513	0.04173	27.7682	0.96858		1.707	0.09868
		0.03516	0.04188	27.7683	0.96703		1.7085	0.09926
		0.03519	0.04204	27.7683	0.96966		1.71	0.09994
		0.03522	0.0425	27.7683	0.96997		1.7115	0.10074
		0.03525	0.04173	27.7684	0.96966		1.713	0.10142
		0.03528	0.04219	27.7684	0.96966		1.7145	0.10198
		0.03531	0.04204	27.7684	0.96811		1.716	0.10262
		0.03534	0.04173	27.7685	0.96966		1.7175	0.10333
		0.03537	0.0425	27.7685	0.96827		1.719	0.1039
		0.0354	0.0408	27.7685	0.96889		1.7205	0.10444
		0.03543	0.04096	27.7685	0.96734		1.722	0.10504
		0.03546	0.04204	27.7686	0.96919		1.7235	0.10558
		0.03549	0.04266	27.7686	0.97012		1.725	0.106
		0.03552	0.04235	27.7686	0.97105		1.7265	0.10654
		0.03555	0.0425	27.7687	0.97089		1.728	0.10682
		0.03558	0.0425	27.7687	0.97043		1.7295	0.10702
		0.03561	0.04127	27.7687	0.96981		1.731	0.1072
		0.03564	0.04127	27.7688	0.96981		1.7325	0.1073
		0.03567	0.04204	27.7688	0.96842		1.734	0.1073
		0.0357	0.04266	27.7688	0.96919		1.7355	0.10727
		0.03573	0.04204	27.7688	0.96811		1.737	0.10726
		0.03576	0.04034	27.7689	0.96873		1.7385	0.10724
		0.03579	0.04204	27.7689	0.96873		1.74	0.10713
		0.03582	0.0425	27.7689	0.96811		1.7415	0.10708
		0.03585	0.04343	27.769	0.96842		1.743	0.10691
		0.03588	0.04158	27.769	0.96935		1.7445	0.1067
		0.03591	0.04266	27.769	0.96858		1.746	0.10644
		0.03594	0.0408	27.7691	0.96858		1.7475	0.10613
		0.03597	0.04158	27.7691	0.96919		1.749	0.10581
		0.036	0.04142	27.7691	0.96781		1.7505	0.10563
		0.03603	0.04173	27.7691	0.96796		1.752	0.10551
		0.03606	0.0425	27.7692	0.96842		1.7535	0.10547
		0.03609	0.04158	27.7692	0.96827		1.755	0.10535
		0.03612	0.04142	27.7692	0.96811		1.7565	0.10533
		0.03615	0.04266	27.7693	0.96904		1.758	0.10518
		0.03618	0.04297	27.7693	0.96873		1.7595	0.10518
		0.03621	0.04297	27.7693	0.96688		1.761	0.1052
		0.03624	0.0425	27.7693	0.96904		1.7625	0.10512
		0.03627	0.04281	27.7694	0.9675		1.764	0.10496
		0.0363	0.04312	27.7694	0.96781		1.7655	0.10487
		0.03633	0.04127	27.7694	0.96811		1.767	0.10462
		0.03636	0.04204	27.7695	0.96889		1.7685	0.10422
		0.03639	0.04297	27.7695	0.96889		1.77	0.10383
		0.03642	0.04158	27.7695	0.96642		1.7715	0.10342
		0.03645	0.04188	27.7696	0.9675		1.773	0.10282
		0.03648	0.04142	27.7696	0.96765		1.7745	0.10216
		0.03651	0.0425	27.7696	0.96688		1.776	0.10148
		0.03654	0.0425	27.7696	0.96719		1.7775	0.10067
		0.03657	0.04142	27.7697	0.96734		1.779	0.09987
		0.0366	0.0425	27.7697	0.96811		1.7805	0.09911
		0.03663	0.04019	27.7697	0.96935		1.782	0.09827
		0.03666	0.04096	27.7698	0.96919		1.7835	0.09745
		0.03669	0.04096	27.7698	0.96734		1.785	0.09664
		0.03672	0.04188	27.7698	0.96672		1.7865	0.09592
		0.03675	0.04297	27.7699	0.96703		1.788	0.09521
		0.03678	0.04235	27.7699	0.96811		1.7895	0.09466
		0.03681	0.04266	27.7699	0.96734		1.791	0.09421
		0.03684	0.04158	27.77	0.96503		1.7925	0.09383
		0.03687	0.04266	27.77	0.96672		1.794	0.09364
		0.0369	0.04158	27.77	0.96611		1.7955	0.09364
		0.03693	0.04219	27.77	0.96781		1.797	0.0937
		0.03696	0.04204	27.7701	0.96796		1.7985	0.09376
		0.03699	0.04358	27.7701	0.96827		1.8	0.09374
		0.03702	0.04235	27.7701	0.97012		1.8015	0.09385
		0.03705	0.04219	27.7702	0.96966		1.803	0.09396
		0.03708	0.04281	27.7702	0.96919		1.8045	0.09416
		0.03711	0.04266	27.7702	0.96935		1.806	0.09437
		0.03714	0.04127	27.7703	0.96842		1.8075	0.09465
		0.03717	0.04297	27.7703	0.96842		1.809	0.0951
		0.0372	0.04405	27.7703	0.96966		1.8105	0.09562
		0.03723	0.04374	27.7703	0.96842		1.812	0.09611
		0.03726	0.04219	27.7704	0.9695		1.8135	0.09672
		0.03729	0.04219	27.7704	0.96719		1.815	0.09736
		0.03732	0.04374	27.7704	0.96966		1.8165	0.09808
		0.03735	0.0442	27.7705	0.96781		1.818	0.09871
		0.03738	0.04405	27.7705	0.96765		1.8195	0.09935
		0.03741	0.04374	27.7705	0.96765		1.821	0.10001
		0.03744	0.04219	27.7706	0.96765		1.8225	0.10074
		0.03747	0.04142	27.7706	0.96811		1.824	0.10163
		0.0375	0.04266	27.7706	0.96796		1.8255	0.10245
		0.03753	0.04188	27.7706	0.97012		1.827	0.10326
		0.03756	0.04219	27.7707	0.96734		1.8285	0.10422
		0.03759	0.04219	27.7707	0.96796		1.83	0.10508
		0.03762	0.04235	27.7707	0.9675		1.8315	0.10591
		0.03765	0.04158	27.7708	0.96719		1.833	0.10661
		0.03768	0.04312	27.7708	0.96765		1.8345	0.10724
		0.03771	0.0425	27.7708	0.96919		1.836	0.10773
		0.03774	0.04297	27.7708	0.96811		1.8375	0.10821
		0.03777	0.04219	27.7709	0.96842		1.839	0.1086
		0.0378	0.04266	27.7709	0.97028		1.8405	0.10884
		0.03783	0.04111	27.7709	0.96719		1.842	0.10896
		0.03786	0.04281	27.771	0.96827		1.8435	0.10894
		0.03789	0.04204	27.771	0.96796		1.845	0.10864
		0.03792	0.04173	27.771	0.96981		1.8465	0.10821
		0.03795	0.04358	27.7711	0.96904		1.848	0.10769
		0.03798	0.04389	27.7711	0.9675		1.8495	0.10706
		0.03801	0.04219	27.7711	0.96827		1.851	0.10645
		0.03804	0.04327	27.7711	0.96935		1.8525	0.10582
		0.03807	0.04297	27.7712	0.96842		1.854	0.10517
		0.0381	0.04235	27.7712	0.96765		1.8555	0.10439
		0.03813	0.04188	27.7712	0.96827		1.857	0.10347
		0.03816	0.04343	27.7713	0.96781		1.8585	0.10255
		0.03819	0.04327	27.7713	0.96858		1.86	0.10157
		0.03822	0.04389	27.7713	0.96842		1.8615	0.10062
		0.03825	0.04374	27.7714	0.96873		1.863	0.09952
		0.03828	0.04343	27.7714	0.9695		1.8645	0.09851
		0.03831	0.04034	27.7714	0.96935		1.866	0.09763
		0.03834	0.04343	27.7715	0.97012		1.8675	0.09689
		0.03837	0.04219	27.7715	0.96765		1.869	0.09624
		0.0384	0.04327	27.7715	0.96703		1.8705	0.0956
		0.03843	0.04312	27.7715	0.96765		1.872	0.09511
		0.03846	0.04266	27.7716	0.96981		1.8735	0.09476
		0.03849	0.04358	27.7716	0.96966		1.875	0.09448
		0.03852	0.04188	27.7716	0.97074		1.8765	0.09439
		0.03855	0.04374	27.7717	0.97228		1.878	0.09436
		0.03858	0.04343	27.7717	0.96919		1.8795	0.09448
		0.03861	0.04374	27.7717	0.97089		1.881	0.09478
		0.03864	0.04297	27.7718	0.96966		1.8825	0.09522
		0.03867	0.04235	27.7718	0.96765		1.884	0.09577
		0.0387	0.04297	27.7718	0.96904		1.8855	0.09638
		0.03873	0.04451	27.7718	0.9695		1.887	0.09711
		0.03876	0.04312	27.7719	0.96858		1.8885	0.09779
		0.03879	0.0425	27.7719	0.96981		1.89	0.09837
		0.03882	0.04235	27.7719	0.96842		1.8915	0.0991
		0.03885	0.0408	27.772	0.97043		1.893	0.09985
		0.03888	0.04188	27.772	0.97058		1.8945	0.1006
		0.03891	0.04127	27.772	0.96935		1.896	0.10131
		0.03894	0.04266	27.7721	0.96997		1.8975	0.10206
		0.03897	0.04127	27.7721	0.97012		1.899	0.10263
		0.039	0.04219	27.7721	0.9695		1.9005	0.10315
		0.03903	0.04158	27.7721	0.96734		1.902	0.10363
		0.03906	0.0405	27.7722	0.96827		1.9035	0.104
		0.03909	0.04142	27.7722	0.96904		1.905	0.10435
		0.03912	0.04127	27.7722	0.96966		1.9065	0.10479
		0.03915	0.04142	27.7723	0.96981		1.908	0.10521
		0.03918	0.04127	27.7723	0.96919		1.9095	0.10576
		0.03921	0.04127	27.7723	0.9695		1.911	0.10636
		0.03924	0.04158	27.7723	0.96919		1.9125	0.10688
		0.03927	0.04204	27.7724	0.96935		1.914	0.10739
		0.0393	0.04142	27.7724	0.96858		1.9155	0.10788
		0.03933	0.04173	27.7724	0.97089		1.917	0.10829
		0.03936	0.04297	27.7725	0.96781		1.9185	0.10872
		0.03939	0.04188	27.7725	0.96827		1.92	0.10905
		0.03942	0.04111	27.7725	0.96734		1.9215	0.1093
		0.03945	0.04188	27.7726	0.9675		1.923	0.10952
		0.03948	0.04127	27.7726	0.96997		1.9245	0.10979
		0.03951	0.04173	27.7726	0.97028		1.926	0.11006
		0.03954	0.04003	27.7726	0.96827		1.9275	0.11034
		0.03957	0.04158	27.7727	0.96719		1.929	0.11059
		0.0396	0.04096	27.7727	0.96703		1.9305	0.11076
		0.03963	0.04173	27.7727	0.97028		1.932	0.11079
		0.03966	0.04188	27.7728	0.96873		1.9335	0.11072
		0.03969	0.04065	27.7728	0.96904		1.935	0.11052
		0.03972	0.04096	27.7728	0.97043		1.9365	0.1102
		0.03975	0.04065	27.7729	0.96734		1.938	0.10964
		0.03978	0.04173	27.7729	0.96796		1.9395	0.109
		0.03981	0.04173	27.7729	0.96827		1.941	0.10825
		0.03984	0.04297	27.773	0.96935		1.9425	0.10758
		0.03987	0.04127	27.773	0.96904		1.944	0.107
		0.0399	0.0408	27.773	0.97105		1.9455	0.10643
		0.03993	0.04188	27.773	0.96889		1.947	0.10589
		0.03996	0.04003	27.7731	0.9695		1.9485	0.10538
		0.03999	0.04065	27.7731	0.97167		1.95	0.10495
		0.04002	0.04173	27.7731	0.96966		1.9515	0.10458
		0.04005	0.0425	27.7732	0.97028		1.953	0.10425
		0.04008	0.04188	27.7732	0.97151		1.9545	0.10402
		0.04011	0.04158	27.7732	0.96935		1.956	0.10366
		0.04014	0.0408	27.7733	0.96842		1.9575	0.1033
		0.04017	0.04096	27.7733	0.96796		1.959	0.10305
		0.0402	0.04173	27.7733	0.96919		1.9605	0.10283
		0.04023	0.04281	27.7733	0.96765		1.962	0.10259
		0.04026	0.04142	27.7734	0.96796		1.9635	0.10237
		0.04029	0.04266	27.7734	0.96858		1.965	0.10228
		0.04032	0.04111	27.7734	0.96796		1.9665	0.10232
		0.04035	0.04111	27.7735	0.96811		1.968	0.10243
		0.04038	0.04266	27.7735	0.96827		1.9695	0.10267
		0.04041	0.04204	27.7735	0.96935		1.971	0.10296
		0.04044	0.04111	27.7736	0.96781		1.9725	0.10337
		0.04047	0.04158	27.7736	0.96703		1.974	0.10381
		0.0405	0.04127	27.7736	0.9675		1.9755	0.10433
		0.04053	0.04219	27.7736	0.96626		1.977	0.10476
		0.04056	0.0408	27.7737	0.96904		1.9785	0.10537
		0.04059	0.04188	27.7737	0.96858		1.98	0.10596
		0.04062	0.04019	27.7737	0.96796		1.9815	0.10656
		0.04065	0.04142	27.7738	0.96858		1.983	0.10717
		0.04068	0.04127	27.7738	0.96904		1.9845	0.10772
		0.04071	0.0408	27.7738	0.96904		1.986	0.10831
		0.04074	0.0408	27.7738	0.96873		1.9875	0.10892
		0.04077	0.03972	27.7739	0.97074		1.989	0.10953
		0.0408	0.04188	27.7739	0.96889		1.9905	0.10986
		0.04083	0.04065	27.7739	0.96904		1.992	0.1101
		0.04086	0.04219	27.774	0.96997		1.9935	0.11026
		0.04089	0.04111	27.774	0.96889		1.995	0.11021
		0.04092	0.0425	27.774	0.96904		1.9965	0.11011
		0.04095	0.04173	27.7741	0.96873		1.998	0.10998
		0.04098	0.04204	27.7741	0.96889		1.9995	0.10977
		0.04101	0.0408	27.7741	0.96919		2.001	0.10943
		0.04104	0.04188	27.7741	0.96966		2.0025	0.10918
		0.04107	0.04204	27.7742	0.96873		2.004	0.10892
		0.0411	0.04158	27.7742	0.96858		2.0055	0.10844
		0.04113	0.04127	27.7742	0.96919		2.007	0.10794
		0.04116	0.04127	27.7743	0.96889		2.0085	0.10748
		0.04119	0.04142	27.7743	0.96873		2.01	0.10715
		0.04122	0.04127	27.7743	0.96904		2.0115	0.10686
		0.04125	0.0425	27.7744	0.9695		2.013	0.10672
		0.04128	0.04266	27.7744	0.96966		2.0145	0.1066
		0.04131	0.04127	27.7744	0.96981		2.016	0.10639
		0.04134	0.04065	27.7745	0.97043		2.0175	0.10639
		0.04137	0.04142	27.7745	0.96966		2.019	0.10653
		0.0414	0.04173	27.7745	0.96781		2.0205	0.10666
		0.04143	0.04065	27.7745	0.96734		2.022	0.10679
		0.04146	0.04158	27.7746	0.96611		2.0235	0.10718
		0.04149	0.04327	27.7746	0.96719		2.025	0.10774
		0.04152	0.04235	27.7746	0.9658		2.0265	0.10828
		0.04155	0.04281	27.7747	0.96703		2.028	0.10881
		0.04158	0.04343	27.7747	0.96719		2.0295	0.10937
		0.04161	0.04235	27.7747	0.96796		2.031	0.11009
		0.04164	0.04281	27.7748	0.96703		2.0325	0.11086
		0.04167	0.04235	27.7748	0.96734		2.034	0.11152
		0.0417	0.0425	27.7748	0.96657		2.0355	0.1121
		0.04173	0.04142	27.7748	0.96688		2.037	0.11268
		0.04176	0.04327	27.7749	0.96796		2.0385	0.11333
		0.04179	0.04173	27.7749	0.9712		2.04	0.11392
		0.04182	0.04312	27.7749	0.96811		2.0415	0.11445
		0.04185	0.04343	27.775	0.96827		2.043	0.11495
		0.04188	0.04312	27.775	0.96719		2.0445	0.11543
		0.04191	0.04266	27.775	0.96842		2.046	0.11589
		0.04194	0.04405	27.7751	0.96842		2.0475	0.11632
		0.04197	0.04436	27.7751	0.96842		2.049	0.11664
		0.042	0.04482	27.7751	0.96981		2.0505	0.11676
		0.04203	0.04204	27.7751	0.96889		2.052	0.11699
		0.04206	0.04235	27.7752	0.9675		2.0535	0.11718
		0.04209	0.04173	27.7752	0.96919		2.055	0.11734
		0.04212	0.04266	27.7752	0.97043		2.0565	0.11753
		0.04215	0.04127	27.7753	0.97074		2.058	0.11758
		0.04218	0.04327	27.7753	0.96827		2.0595	0.11739
		0.04221	0.04312	27.7753	0.97043		2.061	0.11718
		0.04224	0.04297	27.7753	0.96966		2.0625	0.1171
		0.04227	0.04297	27.7754	0.97105		2.064	0.11699
		0.0423	0.04343	27.7754	0.96919		2.0655	0.11677
		0.04233	0.04188	27.7754	0.97012		2.067	0.11666
		0.04236	0.04219	27.7755	0.96889		2.0685	0.11679
		0.04239	0.04173	27.7755	0.96811		2.07	0.11694
		0.04242	0.04204	27.7755	0.96997		2.0715	0.11699
		0.04245	0.04312	27.7756	0.97012		2.073	0.11715
		0.04248	0.0405	27.7756	0.96827		2.0745	0.11737
		0.04251	0.04312	27.7756	0.96858		2.076	0.11765
		0.04254	0.04173	27.7756	0.96811		2.0775	0.11803
		0.04257	0.04312	27.7757	0.96796		2.079	0.11834
		0.0426	0.04158	27.7757	0.96734		2.0805	0.11865
		0.04263	0.04142	27.7757	0.96858		2.082	0.11909
		0.04266	0.04219	27.7758	0.96811		2.0835	0.11961
		0.04269	0.04297	27.7758	0.96904		2.085	0.12004
		0.04272	0.04358	27.7758	0.96827		2.0865	0.12028
		0.04275	0.04358	27.7759	0.96842		2.088	0.1205
		0.04278	0.04327	27.7759	0.96873		2.0895	0.12074
		0.04281	0.04204	27.7759	0.9675		2.091	0.12092
		0.04284	0.04173	27.776	0.96796		2.0925	0.12105
		0.04287	0.04173	27.776	0.9675		2.094	0.12108
		0.0429	0.04297	27.776	0.96688		2.0955	0.12114
		0.04293	0.0425	27.776	0.96719		2.097	0.12137
		0.04296	0.04358	27.7761	0.96688		2.0985	0.12152
		0.04299	0.04436	27.7761	0.96796		2.1	0.12156
		0.04302	0.04451	27.7761	0.96827		2.1015	0.12144
		0.04305	0.04374	27.7762	0.96858		2.103	0.12126
		0.04308	0.04358	27.7762	0.96734		2.1045	0.12106
		0.04311	0.04281	27.7762	0.96796		2.106	0.12086
		0.04314	0.04389	27.7763	0.96811		2.1075	0.12065
		0.04317	0.04405	27.7763	0.96672		2.109	0.12048
		0.0432	0.0425	27.7763	0.96873		2.1105	0.12021
		0.04323	0.04466	27.7763	0.96781		2.112	0.11992
		0.04326	0.04297	27.7764	0.96827		2.1135	0.11961
		0.04329	0.04312	27.7764	0.96858		2.115	0.11918
		0.04332	0.04297	27.7764	0.96765		2.1165	0.11869
		0.04335	0.04358	27.7765	0.96935		2.118	0.11814
		0.04338	0.04389	27.7765	0.96796		2.1195	0.11755
		0.04341	0.04451	27.7765	0.96935		2.121	0.11706
		0.04344	0.04358	27.7766	0.96904		2.1225	0.11654
		0.04347	0.04312	27.7766	0.96827		2.124	0.11592
		0.0435	0.04111	27.7766	0.96935		2.1255	0.1152
		0.04353	0.04204	27.7766	0.96842		2.127	0.11467
		0.04356	0.04204	27.7767	0.96935		2.1285	0.11414
		0.04359	0.04281	27.7767	0.9695		2.13	0.11354
		0.04362	0.04219	27.7767	0.96858		2.1315	0.11293
		0.04365	0.04127	27.7768	0.97089		2.133	0.11249
		0.04368	0.04173	27.7768	0.96811		2.1345	0.11211
		0.04371	0.04173	27.7768	0.9695		2.136	0.11184
		0.04374	0.04297	27.7768	0.96997		2.1375	0.11168
		0.04377	0.04204	27.7769	0.97043		2.139	0.11166
		0.0438	0.0408	27.7769	0.96981		2.1405	0.11187
		0.04383	0.04173	27.7769	0.96919		2.142	0.11221
		0.04386	0.04111	27.777	0.96858		2.1435	0.11238
		0.04389	0.04204	27.777	0.97043		2.145	0.11264
		0.04392	0.04204	27.777	0.97105		2.1465	0.11304
		0.04395	0.04235	27.7771	0.9712		2.148	0.11366
		0.04398	0.04343	27.7771	0.96904		2.1495	0.11442
		0.04401	0.0425	27.7771	0.96935		2.151	0.11523
		0.04404	0.0425	27.7771	0.96997		2.1525	0.11613
		0.04407	0.04266	27.7772	0.96858		2.154	0.11703
		0.0441	0.04358	27.7772	0.96904		2.1555	0.11789
		0.04413	0.04219	27.7772	0.96919		2.157	0.11867
		0.04416	0.04266	27.7773	0.97012		2.1585	0.11923
		0.04419	0.04281	27.7773	0.9712		2.16	0.11974
		0.04422	0.04219	27.7773	0.97105		2.1615	0.12023
		0.04425	0.04204	27.7774	0.96966		2.163	0.1207
		0.04428	0.04266	27.7774	0.97058		2.1645	0.12113
		0.04431	0.04158	27.7774	0.96827		2.166	0.12148
		0.04434	0.04111	27.7775	0.97012		2.1675	0.12165
		0.04437	0.0425	27.7775	0.96858		2.169	0.12171
		0.0444	0.04266	27.7775	0.96873		2.1705	0.12159
		0.04443	0.04204	27.7775	0.96734		2.172	0.12152
		0.04446	0.04219	27.7776	0.96781		2.1735	0.1213
		0.04449	0.04188	27.7776	0.96688		2.175	0.12093
		0.04452	0.04173	27.7776	0.96703		2.1765	0.12048
		0.04455	0.04142	27.7777	0.96734		2.178	0.11998
		0.04458	0.03988	27.7777	0.96935		2.1795	0.1193
		0.04461	0.04219	27.7777	0.96842		2.181	0.11868
		0.04464	0.04188	27.7778	0.96873		2.1825	0.11798
		0.04467	0.04111	27.7778	0.96811		2.184	0.11742
		0.0447	0.04127	27.7778	0.97089		2.1855	0.11685
		0.04473	0.04297	27.7778	0.96997		2.187	0.1163
		0.04476	0.04158	27.7779	0.97028		2.1885	0.11561
		0.04479	0.0425	27.7779	0.96935		2.19	0.11511
		0.04482	0.04188	27.7779	0.97012		2.1915	0.11462
		0.04485	0.04111	27.778	0.96904		2.193	0.11427
		0.04488	0.04204	27.778	0.96889		2.1945	0.11406
		0.04491	0.04173	27.778	0.96889		2.196	0.11397
		0.04494	0.04204	27.7781	0.9675		2.1975	0.11401
		0.04497	0.04297	27.7781	0.96842		2.199	0.11408
		0.045	0.04127	27.7781	0.96734		2.2005	0.11421
		0.04503	0.04219	27.7781	0.96626		2.202	0.11438
		0.04506	0.04204	27.7782	0.96811		2.2035	0.11464
		0.04509	0.04204	27.7782	0.96842		2.205	0.11523
		0.04512	0.04173	27.7782	0.96842		2.2065	0.11592
		0.04515	0.04142	27.7783	0.96858		2.208	0.11663
		0.04518	0.04266	27.7783	0.9675		2.2095	0.11728
		0.04521	0.04266	27.7783	0.96703		2.211	0.11792
		0.04524	0.04204	27.7783	0.96626		2.2125	0.11851
		0.04527	0.04173	27.7784	0.96827		2.214	0.11903
		0.0453	0.04235	27.7784	0.96889		2.2155	0.11947
		0.04533	0.04142	27.7784	0.96904		2.217	0.11983
		0.04536	0.04158	27.7785	0.96858		2.2185	0.12003
		0.04539	0.04297	27.7785	0.96904		2.22	0.12022
		0.04542	0.04158	27.7785	0.96997		2.2215	0.12031
		0.04545	0.04219	27.7786	0.9695		2.223	0.12029
		0.04548	0.04096	27.7786	0.96889		2.2245	0.12016
		0.04551	0.0408	27.7786	0.96873		2.226	0.11997
		0.04554	0.0405	27.7786	0.9695		2.2275	0.11967
		0.04557	0.04111	27.7787	0.97012		2.229	0.11928
		0.0456	0.04173	27.7787	0.96858		2.2305	0.11875
		0.04563	0.0425	27.7787	0.96981		2.232	0.11812
		0.04566	0.04219	27.7788	0.96935		2.2335	0.11738
		0.04569	0.04266	27.7788	0.96997		2.235	0.11672
		0.04572	0.04127	27.7788	0.97089		2.2365	0.11608
		0.04575	0.04173	27.7789	0.96873		2.238	0.11556
		0.04578	0.0408	27.7789	0.96873		2.2395	0.11504
		0.04581	0.04158	27.7789	0.96935		2.241	0.11469
		0.04584	0.04204	27.7789	0.96981		2.2425	0.11436
		0.04587	0.0425	27.779	0.96873		2.244	0.1141
		0.0459	0.04142	27.779	0.96904		2.2455	0.11383
		0.04593	0.04173	27.779	0.96919		2.247	0.11369
		0.04596	0.04204	27.7791	0.96858		2.2485	0.11359
		0.04599	0.04173	27.7791	0.9712		2.25	0.11356
		0.04602	0.04173	27.7791	0.97213		2.2515	0.11349
		0.04605	0.0425	27.7792	0.97151		2.253	0.11349
		0.04608	0.0405	27.7792	0.97182		2.2545	0.11351
		0.04611	0.04173	27.7792	0.97105		2.256	0.11357
		0.04614	0.04003	27.7793	0.97043		2.2575	0.11359
		0.04617	0.04127	27.7793	0.96997		2.259	0.11363
		0.0462	0.0405	27.7793	0.96997		2.2605	0.11366
		0.04623	0.04266	27.7793	0.97105		2.262	0.1137
		0.04626	0.04204	27.7794	0.97012		2.2635	0.11377
		0.04629	0.04127	27.7794	0.96966		2.265	0.11388
		0.04632	0.04142	27.7794	0.96966		2.2665	0.11386
		0.04635	0.04096	27.7795	0.96981		2.268	0.11384
		0.04638	0.04127	27.7795	0.96997		2.2695	0.11372
		0.04641	0.04158	27.7795	0.96889		2.271	0.11354
		0.04644	0.04173	27.7796	0.96919		2.2725	0.11326
		0.04647	0.04204	27.7796	0.96919		2.274	0.11297
		0.0465	0.04142	27.7796	0.96997		2.2755	0.11281
		0.04653	0.04127	27.7796	0.96842		2.277	0.11263
		0.04656	0.04219	27.7797	0.97074		2.2785	0.1125
		0.04659	0.0425	27.7797	0.96842		2.28	0.11251
		0.04662	0.04219	27.7797	0.97058		2.2815	0.11254
		0.04665	0.04173	27.7798	0.96796		2.283	0.1126
		0.04668	0.0408	27.7798	0.96919		2.2845	0.11271
		0.04671	0.04127	27.7798	0.9695		2.286	0.11291
		0.04674	0.04034	27.7798	0.96842		2.2875	0.11313
		0.04677	0.04034	27.7799	0.97105		2.289	0.11347
		0.0468	0.04219	27.7799	0.97259		2.2905	0.11392
		0.04683	0.03972	27.7799	0.9695		2.292	0.11455
		0.04686	0.0408	27.78	0.96997		2.2935	0.11529
		0.04689	0.03957	27.78	0.97058		2.295	0.11613
		0.04692	0.04034	27.78	0.97074		2.2965	0.11705
		0.04695	0.03895	27.7801	0.96889		2.298	0.11799
		0.04698	0.03926	27.7801	0.96873		2.2995	0.11887
		0.04701	0.04127	27.7801	0.96873		2.301	0.11983
		0.04704	0.04111	27.7801	0.96858		2.3025	0.12073
		0.04707	0.04173	27.7802	0.96919		2.304	0.12166
		0.0471	0.04173	27.7802	0.96796		2.3055	0.1225
		0.04713	0.0405	27.7802	0.96827		2.307	0.12338
		0.04716	0.04142	27.7803	0.96827		2.3085	0.12416
		0.04719	0.04188	27.7803	0.96827		2.31	0.12491
		0.04722	0.04188	27.7803	0.96719		2.3115	0.12554
		0.04725	0.04065	27.7804	0.96842		2.313	0.12612
		0.04728	0.0405	27.7804	0.96765		2.3145	0.12658
		0.04731	0.04127	27.7804	0.96781		2.316	0.12699
		0.04734	0.0408	27.7804	0.96842		2.3175	0.12722
		0.04737	0.0408	27.7805	0.96997		2.319	0.12745
		0.0474	0.04173	27.7805	0.96997		2.3205	0.12763
		0.04743	0.04065	27.7805	0.96904		2.322	0.12776
		0.04746	0.0405	27.7806	0.96873		2.3235	0.12793
		0.04749	0.04019	27.7806	0.97043		2.325	0.12807
		0.04752	0.03957	27.7806	0.97043		2.3265	0.12803
		0.04755	0.0408	27.7807	0.96842		2.328	0.12796
		0.04758	0.04111	27.7807	0.96858		2.3295	0.12781
		0.04761	0.04142	27.7807	0.96919		2.331	0.12766
		0.04764	0.04142	27.7808	0.96997		2.3325	0.12761
		0.04767	0.04111	27.7808	0.97012		2.334	0.12771
		0.0477	0.04111	27.7808	0.97028		2.3355	0.12774
		0.04773	0.0408	27.7808	0.97058		2.337	0.12763
		0.04776	0.04158	27.7809	0.9695		2.3385	0.12745
		0.04779	0.04204	27.7809	0.97043		2.34	0.12715
		0.04782	0.04034	27.7809	0.97012		2.3415	0.12672
		0.04785	0.04158	27.781	0.96997		2.343	0.12634
		0.04788	0.04204	27.781	0.96904		2.3445	0.12593
		0.04791	0.04235	27.781	0.97136		2.346	0.12551
		0.04794	0.04188	27.7811	0.97105		2.3475	0.12508
		0.04797	0.04188	27.7811	0.97167		2.349	0.12457
		0.048	0.04204	27.7811	0.97105		2.3505	0.12406
		0.04803	0.04127	27.7811	0.97074		2.352	0.12361
		0.04806	0.0408	27.7812	0.97197		2.3535	0.12301
		0.04809	0.0425	27.7812	0.97136		2.355	0.12242
		0.04812	0.04173	27.7812	0.96966		2.3565	0.12176
		0.04815	0.04096	27.7813	0.97167		2.358	0.12106
		0.04818	0.04065	27.7813	0.97151		2.3595	0.12037
		0.04821	0.0408	27.7813	0.97012		2.361	0.1197
		0.04824	0.04096	27.7813	0.97043		2.3625	0.11906
		0.04827	0.04019	27.7814	0.97043		2.364	0.11859
		0.0483	0.04204	27.7814	0.97028		2.3655	0.11824
		0.04833	0.04204	27.7814	0.97136		2.367	0.1181
		0.04836	0.04019	27.7815	0.97136		2.3685	0.11796
		0.04839	0.03988	27.7815	0.96919		2.37	0.1178
		0.04842	0.04096	27.7815	0.97028		2.3715	0.11764
		0.04845	0.03957	27.7816	0.97197		2.373	0.11764
		0.04848	0.0408	27.7816	0.96981		2.3745	0.11778
		0.04851	0.04034	27.7816	0.97028		2.376	0.11811
		0.04854	0.04219	27.7816	0.96919		2.3775	0.11848
		0.04857	0.0425	27.7817	0.9712		2.379	0.11897
		0.0486	0.04111	27.7817	0.97136		2.3805	0.1194
		0.04863	0.04235	27.7817	0.97074		2.382	0.11986
		0.04866	0.04096	27.7818	0.97105		2.3835	0.12032
		0.04869	0.04127	27.7818	0.96966		2.385	0.12068
		0.04872	0.04142	27.7818	0.97182		2.3865	0.12107
		0.04875	0.04127	27.7819	0.96997		2.388	0.12156
		0.04878	0.04158	27.7819	0.97043		2.3895	0.12186
		0.04881	0.04111	27.7819	0.97043		2.391	0.12216
		0.04884	0.04188	27.7819	0.97043		2.3925	0.12243
		0.04887	0.04158	27.782	0.97151		2.394	0.12255
		0.0489	0.04111	27.782	0.97167		2.3955	0.1225
		0.04893	0.04158	27.782	0.97259		2.397	0.12231
		0.04896	0.0425	27.7821	0.97136		2.3985	0.12195
		0.04899	0.04219	27.7821	0.97105		2.4	0.1216
		0.04902	0.04127	27.7821	0.97105		2.4015	0.12129
		0.04905	0.04235	27.7822	0.9712		2.403	0.12107
		0.04908	0.04235	27.7822	0.97058		2.4045	0.12078
		0.04911	0.04327	27.7822	0.97182		2.406	0.12057
		0.04914	0.04281	27.7823	0.97244		2.4075	0.12039
		0.04917	0.04142	27.7823	0.97167		2.409	0.12031
		0.0492	0.04127	27.7823	0.9695		2.4105	0.12032
		0.04923	0.04188	27.7823	0.97259		2.412	0.12032
		0.04926	0.0408	27.7824	0.97197		2.4135	0.1203
		0.04929	0.0408	27.7824	0.97043		2.415	0.12043
		0.04932	0.04019	27.7824	0.96997		2.4165	0.12065
		0.04935	0.04034	27.7825	0.97089		2.418	0.12106
		0.04938	0.04173	27.7825	0.97074		2.4195	0.1216
		0.04941	0.04188	27.7825	0.96981		2.421	0.12224
		0.04944	0.04219	27.7826	0.97228		2.4225	0.12291
		0.04947	0.04111	27.7826	0.97182		2.424	0.12369
		0.0495	0.04235	27.7826	0.97213		2.4255	0.12448
		0.04953	0.04158	27.7826	0.97105		2.427	0.12526
		0.04956	0.04111	27.7827	0.9712		2.4285	0.12603
		0.04959	0.04219	27.7827	0.97167		2.43	0.12677
		0.04962	0.04204	27.7827	0.96997		2.4315	0.12762
		0.04965	0.04111	27.7828	0.96966		2.433	0.12849
		0.04968	0.04127	27.7828	0.96858		2.4345	0.1293
		0.04971	0.04297	27.7828	0.96919		2.436	0.12995
		0.04974	0.04188	27.7828	0.97028		2.4375	0.13038
		0.04977	0.04327	27.7829	0.9695		2.439	0.13066
		0.0498	0.04436	27.7829	0.97028		2.4405	0.13079
		0.04983	0.04173	27.7829	0.96966		2.442	0.13093
		0.04986	0.04235	27.783	0.97028		2.4435	0.13097
		0.04989	0.04127	27.783	0.97105		2.445	0.13111
		0.04992	0.04281	27.783	0.97182		2.4465	0.13121
		0.04995	0.04173	27.7831	0.96935		2.448	0.13117
		0.04998	0.04235	27.7831	0.97043		2.4495	0.13091
		0.05001	0.04405	27.7831	0.96981		2.451	0.13075
		0.05004	0.04188	27.7831	0.97089		2.4525	0.13045
		0.05007	0.04127	27.7832	0.96796		2.454	0.13009
		0.0501	0.04158	27.7832	0.97058		2.4555	0.12968
		0.05013	0.04173	27.7832	0.96966		2.457	0.12925
		0.05016	0.04358	27.7833	0.97043		2.4585	0.12892
		0.05019	0.04297	27.7833	0.9695		2.46	0.12869
		0.05022	0.04173	27.7833	0.96889		2.4615	0.12844
		0.05025	0.04297	27.7834	0.9695		2.463	0.1282
		0.05028	0.04219	27.7834	0.9695		2.4645	0.1279
		0.05031	0.04235	27.7834	0.96981		2.466	0.12761
		0.05034	0.04127	27.7834	0.96966		2.4675	0.12727
		0.05037	0.04127	27.7835	0.96981		2.469	0.12703
		0.0504	0.04281	27.7835	0.96935		2.4705	0.12684
		0.05043	0.04266	27.7835	0.9695		2.472	0.12677
		0.05046	0.04281	27.7836	0.96966		2.4735	0.12686
		0.05049	0.04142	27.7836	0.9712		2.475	0.12697
		0.05052	0.04204	27.7836	0.97028		2.4765	0.12721
		0.05055	0.04266	27.7837	0.97197		2.478	0.12742
		0.05058	0.04142	27.7837	0.97089		2.4795	0.12752
		0.05061	0.04111	27.7837	0.96966		2.481	0.12756
		0.05064	0.04389	27.7838	0.97012		2.4825	0.12762
		0.05067	0.04142	27.7838	0.97043		2.484	0.12779
		0.0507	0.04065	27.7838	0.97136		2.4855	0.12806
		0.05073	0.04219	27.7838	0.97151		2.487	0.12833
		0.05076	0.04173	27.7839	0.97058		2.4885	0.12857
		0.05079	0.04034	27.7839	0.97151		2.49	0.12875
		0.05082	0.04188	27.7839	0.9712		2.4915	0.12888
		0.05085	0.04327	27.784	0.97089		2.493	0.12894
		0.05088	0.04327	27.784	0.97089		2.4945	0.12898
		0.05091	0.0425	27.784	0.97151		2.496	0.12899
		0.05094	0.04281	27.7841	0.9712		2.4975	0.12897
		0.05097	0.04127	27.7841	0.9712		2.499	0.12899
		0.051	0.04188	27.7841	0.9712		2.5005	0.12913
		0.05103	0.04219	27.7841	0.97105		2.502	0.12925
		0.05106	0.04158	27.7842	0.9729		2.5035	0.12929
		0.05109	0.04173	27.7842	0.97167		2.505	0.1293
		0.05112	0.04297	27.7842	0.96981		2.5065	0.12908
		0.05115	0.0425	27.7843	0.96935		2.508	0.12874
		0.05118	0.04219	27.7843	0.97043		2.5095	0.12834
		0.05121	0.04235	27.7843	0.96858		2.511	0.12789
		0.05124	0.04173	27.7843	0.96997		2.5125	0.12742
		0.05127	0.04281	27.7844	0.97074		2.514	0.12695
		0.0513	0.04281	27.7844	0.97074		2.5155	0.12645
		0.05133	0.04358	27.7844	0.97228		2.517	0.12594
		0.05136	0.04297	27.7845	0.9695		2.5185	0.12543
		0.05139	0.04389	27.7845	0.96889		2.52	0.12483
		0.05142	0.04436	27.7845	0.97058		2.5215	0.12415
		0.05145	0.04188	27.7846	0.96966		2.523	0.12347
		0.05148	0.04188	27.7846	0.96858		2.5245	0.12283
		0.05151	0.04312	27.7846	0.96966		2.526	0.1223
		0.05154	0.04436	27.7846	0.97058		2.5275	0.12182
		0.05157	0.04343	27.7847	0.97043		2.529	0.12141
		0.0516	0.0405	27.7847	0.97043		2.5305	0.12106
		0.05163	0.04127	27.7847	0.96997		2.532	0.12069
		0.05166	0.04127	27.7848	0.96919		2.5335	0.12038
		0.05169	0.04173	27.7848	0.96904		2.535	0.12011
		0.05172	0.04096	27.7848	0.96842		2.5365	0.12004
		0.05175	0.04019	27.7849	0.96889		2.538	0.11999
		0.05178	0.04219	27.7849	0.97028		2.5395	0.12011
		0.05181	0.04158	27.7849	0.96703		2.541	0.12047
		0.05184	0.04219	27.7849	0.96858		2.5425	0.12102
		0.05187	0.04235	27.785	0.96781		2.544	0.12168
		0.0519	0.04312	27.785	0.96781		2.5455	0.12246
		0.05193	0.04158	27.785	0.96889		2.547	0.12326
		0.05196	0.04235	27.7851	0.96781		2.5485	0.12412
		0.05199	0.04281	27.7851	0.96904		2.55	0.12505
		0.05202	0.04327	27.7851	0.96719		2.5515	0.12601
		0.05205	0.04281	27.7852	0.9695		2.553	0.12706
		0.05208	0.04405	27.7852	0.96781		2.5545	0.12812
		0.05211	0.04405	27.7852	0.96889		2.556	0.12909
		0.05214	0.04358	27.7853	0.96981		2.5575	0.13004
		0.05217	0.04343	27.7853	0.96919		2.559	0.13094
		0.0522	0.04173	27.7853	0.97089		2.5605	0.13183
		0.05223	0.04343	27.7853	0.9695		2.562	0.13252
		0.05226	0.04358	27.7854	0.97089		2.5635	0.13316
		0.05229	0.04374	27.7854	0.97028		2.565	0.1337
		0.05232	0.04266	27.7854	0.97058		2.5665	0.13408
		0.05235	0.04281	27.7855	0.96873		2.568	0.13442
		0.05238	0.04219	27.7855	0.96796		2.5695	0.13467
		0.05241	0.04219	27.7855	0.9712		2.571	0.13477
		0.05244	0.04235	27.7856	0.96873		2.5725	0.13478
		0.05247	0.04034	27.7856	0.96904		2.574	0.1347
		0.0525	0.04142	27.7856	0.96889		2.5755	0.13464
		0.05253	0.04173	27.7856	0.96919		2.577	0.1345
		0.05256	0.0425	27.7857	0.9695		2.5785	0.13429
		0.05259	0.04451	27.7857	0.97089		2.58	0.13388
		0.05262	0.04466	27.7857	0.97074		2.5815	0.13344
		0.05265	0.04297	27.7858	0.96811		2.583	0.13297
		0.05268	0.04544	27.7858	0.96734		2.5845	0.1325
		0.05271	0.04466	27.7858	0.9695		2.586	0.132
		0.05274	0.04451	27.7858	0.96827		2.5875	0.13139
		0.05277	0.04559	27.7859	0.96811		2.589	0.13082
		0.0528	0.04436	27.7859	0.96919		2.5905	0.13023
		0.05283	0.04513	27.7859	0.9675		2.592	0.12965
		0.05286	0.04497	27.786	0.96734		2.5935	0.12909
		0.05289	0.04358	27.786	0.96842		2.595	0.1286
		0.05292	0.04374	27.786	0.96703		2.5965	0.12818
		0.05295	0.04559	27.7861	0.96889		2.598	0.12779
		0.05298	0.04358	27.7861	0.97012		2.5995	0.12739
		0.05301	0.04358	27.7861	0.9675		2.601	0.12697
		0.05304	0.04343	27.7861	0.96981		2.6025	0.12648
		0.05307	0.04358	27.7862	0.96919		2.604	0.12602
		0.0531	0.04436	27.7862	0.96966		2.6055	0.12557
		0.05313	0.04436	27.7862	0.97012		2.607	0.12507
		0.05316	0.04358	27.7863	0.96827		2.6085	0.1246
		0.05319	0.04389	27.7863	0.96997		2.61	0.12424
		0.05322	0.0425	27.7863	0.96981		2.6115	0.12394
		0.05325	0.04266	27.7864	0.96997		2.613	0.1237
		0.05328	0.04389	27.7864	0.96997		2.6145	0.12349
		0.05331	0.04482	27.7864	0.97043		2.616	0.12334
		0.05334	0.04343	27.7864	0.96966		2.6175	0.12333
		0.05337	0.04158	27.7865	0.96919		2.619	0.12342
		0.0534	0.04343	27.7865	0.97012		2.6205	0.12359
		0.05343	0.04204	27.7865	0.9695		2.622	0.12368
		0.05346	0.04235	27.7866	0.97028		2.6235	0.12388
		0.05349	0.04312	27.7866	0.96966		2.625	0.12408
		0.05352	0.04358	27.7866	0.97074		2.6265	0.12447
		0.05355	0.04297	27.7867	0.96935		2.628	0.12485
		0.05358	0.04312	27.7867	0.96981		2.6295	0.12521
		0.05361	0.0425	27.7867	0.96889		2.631	0.12564
		0.05364	0.04389	27.7868	0.96919		2.6325	0.12615
		0.05367	0.04466	27.7868	0.97136		2.634	0.12676
		0.0537	0.04374	27.7868	0.97058		2.6355	0.12736
		0.05373	0.04297	27.7868	0.96997		2.637	0.12793
		0.05376	0.04297	27.7869	0.96734		2.6385	0.1285
		0.05379	0.04297	27.7869	0.97028		2.64	0.12904
		0.05382	0.04374	27.7869	0.96981		2.6415	0.12955
		0.05385	0.04358	27.787	0.96997		2.643	0.12996
		0.05388	0.04405	27.787	0.9695		2.6445	0.13021
		0.05391	0.04297	27.787	0.97058		2.646	0.13036
		0.05394	0.04343	27.7871	0.9695		2.6475	0.13041
		0.05397	0.04374	27.7871	0.97105		2.649	0.13044
		0.054	0.0442	27.7871	0.96873		2.6505	0.13035
		0.05403	0.04327	27.7871	0.96997		2.652	0.13022
		0.05406	0.04158	27.7872	0.96858		2.6535	0.13012
		0.05409	0.04358	27.7872	0.96889		2.655	0.13006
		0.05412	0.04405	27.7872	0.96873		2.6565	0.12993
		0.05415	0.04297	27.7873	0.96997		2.658	0.12968
		0.05418	0.04281	27.7873	0.97028		2.6595	0.12939
		0.05421	0.04297	27.7873	0.96997		2.661	0.12915
		0.05424	0.04405	27.7873	0.96904		2.6625	0.12902
		0.05427	0.04374	27.7874	0.96981		2.664	0.12905
		0.0543	0.04358	27.7874	0.96858		2.6655	0.12915
		0.05433	0.04405	27.7874	0.96765		2.667	0.12933
		0.05436	0.04466	27.7875	0.96889		2.6685	0.12968
		0.05439	0.04405	27.7875	0.96873		2.67	0.13003
		0.05442	0.04451	27.7875	0.96811		2.6715	0.13046
		0.05445	0.04358	27.7876	0.96858		2.673	0.13093
		0.05448	0.04343	27.7876	0.96827		2.6745	0.13156
		0.05451	0.04451	27.7876	0.96842		2.676	0.1322
		0.05454	0.04451	27.7876	0.96781		2.6775	0.13293
		0.05457	0.04559	27.7877	0.97028		2.679	0.13373
		0.0546	0.04451	27.7877	0.96981		2.6805	0.13451
		0.05463	0.04436	27.7877	0.9695		2.682	0.13524
		0.05466	0.0442	27.7878	0.96811		2.6835	0.13604
		0.05469	0.04482	27.7878	0.96688		2.685	0.13668
		0.05472	0.0442	27.7878	0.96703		2.6865	0.13721
		0.05475	0.04574	27.7879	0.9675		2.688	0.13754
		0.05478	0.04297	27.7879	0.9695		2.6895	0.13785
		0.05481	0.04405	27.7879	0.96672		2.691	0.13804
		0.05484	0.04497	27.7879	0.96997		2.6925	0.13804
		0.05487	0.04358	27.788	0.96858		2.694	0.13795
		0.0549	0.0442	27.788	0.96842		2.6955	0.13763
		0.05493	0.04374	27.788	0.96734		2.697	0.13723
		0.05496	0.04343	27.7881	0.9695		2.6985	0.13664
		0.05499	0.04312	27.7881	0.96672		2.7	0.13578
		0.05502	0.04266	27.7881	0.96904		2.7015	0.13479
		0.05505	0.04219	27.7882	0.96811		2.703	0.13368
		0.05508	0.04389	27.7882	0.96781		2.7045	0.13247
		0.05511	0.04312	27.7882	0.97012		2.706	0.13129
		0.05514	0.0425	27.7883	0.9695		2.7075	0.13012
		0.05517	0.04235	27.7883	0.9695		2.709	0.12901
		0.0552	0.04235	27.7883	0.9695		2.7105	0.12788
		0.05523	0.04235	27.7883	0.96966		2.712	0.12681
		0.05526	0.04343	27.7884	0.97058		2.7135	0.12585
		0.05529	0.04158	27.7884	0.96919		2.715	0.12488
		0.05532	0.04312	27.7884	0.96904		2.7165	0.1241
		0.05535	0.0425	27.7885	0.96919		2.718	0.12351
		0.05538	0.04327	27.7885	0.96889		2.7195	0.123
		0.05541	0.04219	27.7885	0.96935		2.721	0.12259
		0.05544	0.04235	27.7886	0.96997		2.7225	0.12241
		0.05547	0.04389	27.7886	0.96904		2.724	0.12237
		0.0555	0.04297	27.7886	0.96997		2.7255	0.12239
		0.05553	0.04127	27.7886	0.97012		2.727	0.12251
		0.05556	0.04127	27.7887	0.96904		2.7285	0.12268
		0.05559	0.04327	27.7887	0.96966		2.73	0.12282
		0.05562	0.04219	27.7887	0.96935		2.7315	0.12322
		0.05565	0.04297	27.7888	0.96889		2.733	0.12366
		0.05568	0.0425	27.7888	0.96966		2.7345	0.12422
		0.05571	0.04204	27.7888	0.96981		2.736	0.12475
		0.05574	0.04297	27.7889	0.9675		2.7375	0.12541
		0.05577	0.04358	27.7889	0.9695		2.739	0.12609
		0.0558	0.04374	27.7889	0.97028		2.7405	0.12663
		0.05583	0.04297	27.7889	0.97012		2.742	0.12717
		0.05586	0.0425	27.789	0.97012		2.7435	0.12773
		0.05589	0.04466	27.789	0.97012		2.745	0.12824
		0.05592	0.04358	27.789	0.96981		2.7465	0.12885
		0.05595	0.04374	27.7891	0.97028		2.748	0.12946
		0.05598	0.04281	27.7891	0.96781		2.7495	0.13012
		0.05601	0.04327	27.7891	0.96858		2.751	0.13078
		0.05604	0.0425	27.7891	0.96858		2.7525	0.13145
		0.05607	0.04266	27.7892	0.96935		2.754	0.13227
		0.0561	0.04374	27.7892	0.96827		2.7555	0.13304
		0.05613	0.04266	27.7892	0.96873		2.757	0.13389
		0.05616	0.04343	27.7893	0.96889		2.7585	0.13476
		0.05619	0.0425	27.7893	0.96935		2.76	0.13559
		0.05622	0.04281	27.7893	0.96873		2.7615	0.13649
		0.05625	0.04281	27.7894	0.96842		2.763	0.13732
		0.05628	0.04374	27.7894	0.97028		2.7645	0.13807
		0.05631	0.04297	27.7894	0.96997		2.766	0.13884
		0.05634	0.04374	27.7894	0.96858		2.7675	0.13961
		0.05637	0.0425	27.7895	0.96919		2.769	0.14029
		0.0564	0.0425	27.7895	0.96889		2.7705	0.14088
		0.05643	0.04173	27.7895	0.96827		2.772	0.14147
		0.05646	0.04374	27.7896	0.96657		2.7735	0.14205
		0.05649	0.04142	27.7896	0.96981		2.775	0.14259
		0.05652	0.04204	27.7896	0.96966		2.7765	0.14315
		0.05655	0.0425	27.7897	0.96858		2.778	0.14349
		0.05658	0.0425	27.7897	0.96858		2.7795	0.14377
		0.05661	0.04281	27.7897	0.97012		2.781	0.14393
		0.05664	0.04312	27.7898	0.96997		2.7825	0.14396
		0.05667	0.04297	27.7898	0.96919		2.784	0.14376
		0.0567	0.04343	27.7898	0.97275		2.7855	0.14345
		0.05673	0.04327	27.7898	0.97182		2.787	0.14306
		0.05676	0.04374	27.7899	0.96981		2.7885	0.14266
		0.05679	0.04266	27.7899	0.97028		2.79	0.14224
		0.05682	0.04281	27.7899	0.96966		2.7915	0.14193
		0.05685	0.04219	27.79	0.96904		2.793	0.14154
		0.05688	0.04312	27.79	0.9695		2.7945	0.14121
		0.05691	0.04266	27.79	0.96842		2.796	0.14077
		0.05694	0.04173	27.7901	0.9695		2.7975	0.14033
		0.05697	0.04281	27.7901	0.97028		2.799	0.13987
		0.057	0.04266	27.7901	0.97058		2.8005	0.13935
		0.05703	0.04343	27.7901	0.97074		2.802	0.13896
		0.05706	0.0425	27.7902	0.97089		2.8035	0.13872
		0.05709	0.04266	27.7902	0.97182		2.805	0.13862
		0.05712	0.0425	27.7902	0.97043		2.8065	0.13859
		0.05715	0.04266	27.7903	0.97058		2.808	0.13869
		0.05718	0.04374	27.7903	0.96997		2.8095	0.13892
		0.05721	0.04266	27.7903	0.97074		2.811	0.13924
		0.05724	0.04188	27.7904	0.96981		2.8125	0.13977
		0.05727	0.0425	27.7904	0.96981		2.814	0.14034
		0.0573	0.04096	27.7904	0.96904		2.8155	0.14099
		0.05733	0.04312	27.7904	0.96935		2.817	0.14179
		0.05736	0.04389	27.7905	0.96935		2.8185	0.14254
		0.05739	0.04327	27.7905	0.96966		2.82	0.14315
		0.05742	0.0442	27.7905	0.96827		2.8215	0.14366
		0.05745	0.04266	27.7906	0.96842		2.823	0.14406
		0.05748	0.0408	27.7906	0.96966		2.8245	0.14427
		0.05751	0.0442	27.7906	0.96966		2.826	0.14438
		0.05754	0.04266	27.7906	0.96889		2.8275	0.14439
		0.05757	0.04405	27.7907	0.96796		2.829	0.14432
		0.0576	0.04312	27.7907	0.9675		2.8305	0.14432
		0.05763	0.04405	27.7907	0.96796		2.832	0.14427
		0.05766	0.04281	27.7908	0.96842		2.8335	0.1442
		0.05769	0.0442	27.7908	0.96904		2.835	0.14408
		0.05772	0.04482	27.7908	0.9695		2.8365	0.14384
		0.05775	0.04235	27.7909	0.96981		2.838	0.14358
		0.05778	0.04188	27.7909	0.96827		2.8395	0.14316
		0.05781	0.04127	27.7909	0.96827		2.841	0.14254
		0.05784	0.04266	27.7909	0.96966		2.8425	0.14195
		0.05787	0.04158	27.791	0.96703		2.844	0.14153
		0.0579	0.03988	27.791	0.96873		2.8455	0.14124
		0.05793	0.04142	27.791	0.96919		2.847	0.1411
		0.05796	0.04235	27.7911	0.96966		2.8485	0.14109
		0.05799	0.0442	27.7911	0.96827		2.85	0.14102
		0.05802	0.04374	27.7911	0.97105		2.8515	0.14095
		0.05805	0.04405	27.7912	0.97043		2.853	0.14089
		0.05808	0.04358	27.7912	0.96611		2.8545	0.14085
		0.05811	0.04312	27.7912	0.96981		2.856	0.14084
		0.05814	0.04327	27.7913	0.96873		2.8575	0.14092
		0.05817	0.04405	27.7913	0.96997		2.859	0.14109
		0.0582	0.04312	27.7913	0.96734		2.8605	0.14135
		0.05823	0.04111	27.7913	0.96935		2.862	0.14165
		0.05826	0.04111	27.7914	0.97028		2.8635	0.14189
		0.05829	0.04188	27.7914	0.96858		2.865	0.14196
		0.05832	0.04312	27.7914	0.97058		2.8665	0.14195
		0.05835	0.04096	27.7915	0.96842		2.868	0.14193
		0.05838	0.04343	27.7915	0.9695		2.8695	0.14173
		0.05841	0.04204	27.7915	0.96919		2.871	0.14152
		0.05844	0.04327	27.7916	0.97105		2.8725	0.14117
		0.05847	0.04327	27.7916	0.97074		2.874	0.14069
		0.0585	0.04235	27.7916	0.96966		2.8755	0.14022
		0.05853	0.0425	27.7916	0.96858		2.877	0.13957
		0.05856	0.04266	27.7917	0.97058		2.8785	0.13877
		0.05859	0.04266	27.7917	0.96919		2.88	0.13789
		0.05862	0.04266	27.7917	0.96873		2.8815	0.13697
		0.05865	0.04173	27.7918	0.96811		2.883	0.13608
		0.05868	0.04219	27.7918	0.96719		2.8845	0.13508
		0.05871	0.04266	27.7918	0.96873		2.886	0.1342
		0.05874	0.04111	27.7919	0.96827		2.8875	0.13344
		0.05877	0.04204	27.7919	0.96981		2.889	0.13283
		0.0588	0.04127	27.7919	0.96997		2.8905	0.13226
		0.05883	0.04219	27.7919	0.96904		2.892	0.13175
		0.05886	0.04343	27.792	0.96966		2.8935	0.13132
		0.05889	0.04297	27.792	0.96796		2.895	0.13088
		0.05892	0.04343	27.792	0.96811		2.8965	0.13051
		0.05895	0.04312	27.7921	0.96981		2.898	0.13018
		0.05898	0.04436	27.7921	0.97028		2.8995	0.12979
		0.05901	0.04343	27.7921	0.96889		2.901	0.12969
		0.05904	0.04374	27.7921	0.96873		2.9025	0.12981
		0.05907	0.04297	27.7922	0.96935		2.904	0.13016
		0.0591	0.04312	27.7922	0.97012		2.9055	0.13055
		0.05913	0.04358	27.7922	0.97074		2.907	0.13102
		0.05916	0.04358	27.7923	0.97089		2.9085	0.13148
		0.05919	0.04343	27.7923	0.97182		2.91	0.13178
		0.05922	0.04219	27.7923	0.97167		2.9115	0.13228
		0.05925	0.04266	27.7924	0.97058		2.913	0.13284
		0.05928	0.04219	27.7924	0.96935		2.9145	0.13341
		0.05931	0.04297	27.7924	0.96889		2.916	0.13411
		0.05934	0.04389	27.7924	0.96889		2.9175	0.1349
		0.05937	0.0425	27.7925	0.96981		2.919	0.13574
		0.0594	0.04374	27.7925	0.96966		2.9205	0.13658
		0.05943	0.04436	27.7925	0.96919		2.922	0.13733
		0.05946	0.04389	27.7926	0.96873		2.9235	0.13803
		0.05949	0.0442	27.7926	0.96811		2.925	0.1387
		0.05952	0.04297	27.7926	0.96842		2.9265	0.13941
		0.05955	0.04204	27.7927	0.96889		2.928	0.14012
		0.05958	0.04266	27.7927	0.97058		2.9295	0.14077
		0.05961	0.04204	27.7927	0.96935		2.931	0.14137
		0.05964	0.04266	27.7928	0.96981		2.9325	0.14202
		0.05967	0.04297	27.7928	0.96796		2.934	0.14278
		0.0597	0.04266	27.7928	0.96781		2.9355	0.14352
		0.05973	0.04266	27.7928	0.9695		2.937	0.14416
		0.05976	0.04312	27.7929	0.97136		2.9385	0.14481
		0.05979	0.04235	27.7929	0.97074		2.94	0.1453
		0.05982	0.04281	27.7929	0.97089		2.9415	0.14576
		0.05985	0.04235	27.793	0.97043		2.943	0.14619
		0.05988	0.04343	27.793	0.96966		2.9445	0.14656
		0.05991	0.04389	27.793	0.9675		2.946	0.14706
		0.05994	0.04235	27.7931	0.96858		2.9475	0.14749
		0.05997	0.04312	27.7931	0.96919		2.949	0.14789
		0.06	0.04559	27.7931	0.96889		2.9505	0.14816
		0.06003	0.04358	27.7931	0.97105		2.952	0.14834
		0.06006	0.04358	27.7932	0.97028		2.9535	0.14833
		0.06009	0.04389	27.7932	0.97028		2.955	0.14831
		0.06012	0.04312	27.7932	0.96997		2.9565	0.14839
		0.06015	0.04312	27.7933	0.97058		2.958	0.1485
		0.06018	0.04343	27.7933	0.9695		2.9595	0.14877
		0.06021	0.04374	27.7933	0.97043		2.961	0.14917
		0.06024	0.04343	27.7934	0.96966		2.9625	0.14954
		0.06027	0.04405	27.7934	0.96919		2.964	0.14984
		0.0603	0.04358	27.7934	0.97089		2.9655	0.15004
		0.06033	0.04466	27.7934	0.97213		2.967	0.15014
		0.06036	0.04405	27.7935	0.97167		2.9685	0.15018
		0.06039	0.04188	27.7935	0.97028		2.97	0.15027
		0.06042	0.04312	27.7935	0.97012		2.9715	0.15048
		0.06045	0.04266	27.7936	0.9695		2.973	0.15069
		0.06048	0.04358	27.7936	0.97012		2.9745	0.15101
		0.06051	0.04204	27.7936	0.96904		2.976	0.15144
		0.06054	0.04142	27.7936	0.97028		2.9775	0.15192
		0.06057	0.04204	27.7937	0.97074		2.979	0.15238
		0.0606	0.04065	27.7937	0.9695		2.9805	0.1528
		0.06063	0.04219	27.7937	0.96935		2.982	0.15315
		0.06066	0.04281	27.7938	0.96827		2.9835	0.15344
		0.06069	0.04188	27.7938	0.96904		2.985	0.15365
		0.06072	0.04389	27.7938	0.96997		2.9865	0.15384
		0.06075	0.04281	27.7939	0.97012		2.988	0.15387
		0.06078	0.04281	27.7939	0.97151		2.9895	0.15375
		0.06081	0.04219	27.7939	0.9695		2.991	0.15354
		0.06084	0.04188	27.7939	0.96858		2.9925	0.15329
		0.06087	0.04358	27.794	0.96765		2.994	0.15297
		0.0609	0.04158	27.794	0.97012		2.9955	0.15252
		0.06093	0.04188	27.794	0.96966		2.997	0.15199
[truncated: 1,046,576+ more rows]

## Sheet: Figure S11a
Figure S11a
		Particles size (μm)
		0.126
		0.151
		0.121
		0.103
		0.089
		0.082
		0.109
		0.144
		0.103
		0.104
		0.099
		0.116
		0.054
		0.109
		0.134
		0.125
		0.105
		0.12
		0.131
		0.117
		0.114
		0.11
		0.12
		0.105
		0.102
		0.102
		0.097
		0.13
		0.094
		0.112
		0.117
		0.13
		0.114
		0.083
		0.169
		0.096
		0.125
		0.087
		0.107
		0.15
		0.13
		0.114
		0.093
		0.072
		0.112
		0.12
		0.104
		0.162
		0.099
		0.133
		0.123
		0.181
		0.116
		0.122
		0.089
		0.083
		0.162
		0.076
		0.119
		0.114
		0.114
		0.116
		0.098
		0.103
		0.109
		0.152
		0.139
		0.103
		0.151
		0.112

[truncated: 16 more sheets: Figure S11b, Figure S11c, FIgure S11d, Figure S12a, Figure S12b, Figure S13, Figure S14, Figure S15b, Figure S15c, Figure S15e, Figure S15f, Figure S16c, Figure S17b, Figure S18c, Figure S21, Figure S22b]
